# Supplementary material for: Correction: Genetic diversity and signatures of selection for heat tolerance and immune response in Iranian native chickens
Source: BMC Genomics. 2022 May 24;23:395. doi: 10.1186/s12864-022-08579-5 (PMC9131672; doi:10.1186/s12864-022-08579-5)
Supplement: Supplementary file 1 — Additional file 1. Table S1: Sample information for each chicken (72 individuals) used in this study. [file 12864_2022_8579_MOESM1_ESM.xlsx]

## Sheet: Table S1
Table S1: Sample information for each chicken (72 individuals) used in this study.
Number	Full Name	Group ID	Sample Name	GPS Coordinates	Abbreviation	Mean sequence depth
1	Creeper	Crp0100	CRP-1	31°1' 45.948'' N	CRP	9.74
2	Creeper	Crp0100	CRP-2	31°1' 45.948'' N	CRP	10.92
3	Creeper	Crp0100	CRP-3	31°1' 45.948'' N	CRP	10.2
4	Creeper	Crp0100	CRP-4	31°1' 45.948'' N	CRP	9.87
5	Creeper	Crp0100	CRP-5	31°1' 45.948'' N	CRP	11.2
6	Creeper	Crp0100	CRP-6	31°1' 45.948'' N	CRP	8.5
7	Creeper	Crp0100	CRP-7	31°1' 45.948'' N	CRP	9.6
8	Isfahan	ISF0100	ISF-1	32°40' 2.8596'' N	ISF	9.54
9	Isfahan	ISF0100	ISF-2	32°40' 2.8596'' N	ISF	9.75
10	Isfahan	ISF0100	ISF-3	32°40' 2.8596'' N	ISF	10.21
11	Isfahan	ISF0100	ISF-4	32°40' 2.8596'' N	ISF	11.56
12	Isfahan	ISF0100	ISF-5	32°40' 2.8596'' N	ISF	9.65
13	Marand	MND0100	MND-1	38°25' 41.196'' N	MND	9.85
14	Marand	MND0100	MND-2	38°25' 41.196'' N	MND	10.58
15	Marand	MND0100	MND-3	38°25' 41.196'' N	MND	11.25
16	Marand	MND0100	MND-4	38°25' 41.196'' N	MND	9.67
17	Shiraz	SHZ0100	SHZ-1	29° 36' 25.344'' N	SHZ	9.36
18	Shiraz	SHZ0100	SHZ-2	29° 36' 25.344'' N	SHZ	10.65
19	Shiraz	SHZ0100	SHZ-3	29° 36' 25.344'' N	SHZ	11.53
20	Shiraz	SHZ0100	SHZ-4	29° 36' 25.344'' N	SHZ	9.97
21	Shiraz	SHZ0100	SHZ-5	29° 36' 25.344'' N	SHZ	11.25
22	Shiraz	SHZ0100	SHZ-6	29° 36' 25.344'' N	SHZ	11.65
23	Shiraz	SHZ0100	SHZ-7	29° 36' 25.344'' N	SHZ	11.28
24	Lari	LRI0122	LRI-1	29° 36' 25.344'' N	LRI	9.86
25	Lari	LRI0122	LRI-2	29° 36' 25.344'' N	LRI	9.83
26	Lari	LRI0122	LRI-3	29° 36' 25.344'' N	LRI	10.65
27	Lari	LRI0122	LRI-4	29° 36' 25.344'' N	LRI	10.02
28	Lari	LRI0122	LRI-5	29° 36' 25.344'' N	LRI	10.48
29	Lari	LRI0122	LRI-6	29° 36' 25.344'' N	LRI	10.98
30	Sari	Sari015400	SRI-1	36° 47' 39.516'' N	SRI	11.09
31	Sari	Sari015401	SRI-2	36° 47' 39.516'' N	SRI	9.64
32	Sari	Sari015402	SRI-3	36° 47' 39.516'' N	SRI	9.52
33	Sari	Sari015403	SRI-4	36° 47' 39.516'' N	SRI	9.89
34	Sari	Sari015404	SRI-5	36° 47' 39.516'' N	SRI	10.26
35	Naked-neck	Naked018740	NKD-1	36° 47' 39.516'' N	NKD	10.87
36	Naked-neck	Naked018741	NKD-2	36° 47' 39.516'' N	NKD	10.47
37	Naked-neck	Naked018742	NKD-3	36° 47' 39.516'' N	NKD	11.28
38	Naked-neck	Naked018743	NKD-4	36° 47' 39.516'' N	NKD	9.58
39	Naked-neck	Naked018744	NKD-5	36° 47' 39.516'' N	NKD	9.17
40	Mashhad	MSH0145200	MSH-1	36° 17' 10.3524'' N	MSH	8.98
41	Mashhad	MSH0145201	MSH-2	36° 17' 10.3524'' N	MSH	11.07
42	Mashhad	MSH0145202	MSH-3	36° 17' 10.3524'' N	MSH	10.89
43	Mashhad	MSH0145203	MSH-4	36° 17' 10.3524'' N	MSH	10.68
44	Mashhad	MSH0145204	MSH-5	36° 17' 10.3524'' N	MSH	11.08
45	Mashhad	MSH0145205	MSH-6	36° 17' 10.3524'' N	MSH	10.89
46	Mashhad	MSH0145206	MSH-7	36° 17' 10.3524'' N	MSH	9.24
47	Yazd	YZDf0150	YZD-1	31° 53' 40.128'' N	YZD	9.85
48	Yazd	YZDf0150	YZD-2	31° 53' 40.128'' N	YZD	8.87
49	Yazd	YZDf0150	YZD-3	31° 53' 40.128'' N	YZD	9.99
50	Yazd	YZDf0150	YZD-4	31° 53' 40.128'' N	YZD	11.09
51	Yazd	YZDf0150	YZD-5	31° 53' 40.128'' N	YZD	9.92
52	Arian	ARN0G200	ARN-1	36° 47' 39.516'' N	ARN	11.01
53	Arian	ARN0G200	ARN-2	36° 47' 39.516'' N	ARN	9.25
54	Arian	ARN0G200	ARN-3	36° 47' 39.516'' N	ARN	9.21
55	Arian	ARN0G200	ARN-4	36° 47' 39.516'' N	ARN	8.87
56	Arian	ARN0G200	ARN-5	36° 47' 39.516'' N	ARN	9.26
57	Arian	ARN0G200	ARN-6	36° 47' 39.516'' N	ARN	8.87
58	Arian	ARN0G200	ARN-7	36° 47' 39.516'' N	ARN	8.96
59	Arian	ARN0G200	ARN-8	36° 47' 39.516'' N	ARN	9.36
60	Arian	ARN0G200	ARN-9	36° 47' 39.516'' N	ARN	11.07
61	Arian	ARN0G200	ARN-10	36° 47' 39.516'' N	ARN	10.29
62	White-Leghorn	WLG0500	WLG-1	30° 17' 6.396'' N	WLG	9.86
63	White-Leghorn	WLG0500	WLG-2	30° 17' 6.396'' N	WLG	10.27
64	White-Leghorn	WLG0500	WLG-3	30° 17' 6.396'' N	WLG	10.59
65	White-Leghorn	WLG0500	WLG-4	30° 17' 6.396'' N	WLG	10.73
66	White-Leghorn	WLG0500	WLG-5	30° 17' 6.396'' N	WLG	9.24
67	White-Leghorn	WLG0500	WLG-6	30° 17' 6.396'' N	WLG	10.98
68	White-Leghorn	WLG0500	WLG-7	30° 17' 6.396'' N	WLG	10.58
69	White-Leghorn	WLG0500	WLG-8	30° 17' 6.396'' N	WLG	11.98
70	White-Leghorn	WLG0500	WLG-9	30° 17' 6.396'' N	WLG	11.36
71	White-Leghorn	WLG0500	WLG-10	30° 17' 6.396'' N	WLG	11.85
72	White-Leghorn	WLG0500	WLG-11	30° 17' 6.396'' N	WLG	10.08

## Sheet: Table S2
Table S2. Chromosome-length and number of detected variants before and after filtering.
Chromosome	Chromosome-length	Number of detected variants	Number of variants left after filtering
CHR1	197608386	3225780	2521253
CHR2	149682049	3005165	2349744
CHR3	110838418	2371731	1867918
CHR4	91315245	2032275	1559039
CHR5	59809098	1269284	992455
CHR6	36374701	801988	627075
CHR7	36742308	926264	724247
CHR8	30219446	772953	604373
CHR9	24153086	621179	485700
CHR10	21119840	365661	285911
CHR11	20200042	316211	247245
CHR12	20387278	379633	296835
CHR13	19166714	328614	255943
CHR14	16219308	242896	213377
CHR15	13062184	165678	157692
CHR16	2844601	9406	7353
CHR17	10762512	180661	141259
CHR18	11373140	191910	150054
CHR19	10323212	169028	131163
CHR20	13897287	247310	191371
CHR21	6844979	123327	96428
CHR22	5459462	42930	33566
CHR23	6149580	119439	93388
CHR24	6491222	117752	92070
CHR25	3980610	31887	24932
CHR26	6055710	98752	77214
CHR27	8080432	87760	68618
CHR28	5116882	94971	74257
CHR30	1818525	35789	18489
CHR31	6153034	88127	80786
CHR32	725831	19854	11419
CHR33	7821666	91548	83129
Total	960796788	18575763	14564303

## Sheet: Table S3
Table S3. Mean number of ROHs longer than different classes (Kb).
Chicken Group\Categories	100	200	300	400	500	600	700	800	900	1000	Total
Arian	3998	702	183	91	22	8	2	1	0	0	5007
White Leghorn	4012	728	194	101	33	15	5	4	2	0	5094
Creeper	2650	307	77	62	6	4	2	1	1	1	3111
Isfahan	1965	460	125	57	13	4	2	1	0	0	2627
Lari	945	96	31	17	3	2	2	2	1	0	1099
Marand	362	40	12	5	2	1	1	1	1	0	425
Mashhad	2075	288	65	27	7	4	1	1	1	0	2469
Naked neck	455	62	18	8	3	2	1	1	1	1	552
Sari	1721	369	96	26	9	5	2	1	1	0	2230
Shiraz	2100	226	43	42	7	4	2	2	2	0	2428
Yazd	1116	160	43	20	6	5	2	2	2	1	1357

## Sheet: Table S4
Table S4. Summary diversity results. Proportion of polymorphic SNPs (PN ), Observed heterozygosity (Ho), Expected heterozygosity (He), and average inbreeding coefficient (F) for each studied group
Chicken group	PN %	Ho	He	Average inbreeding coefficient per each group (F)
Arian	0.666567	0.145419	0.192829	0.320235
Creeper	0.721863	0.185897	0.193969	0.18696
Isfahan	0.769414	0.193078	0.198501	0.15552
Lari	0.853121	0.203084	0.202949	0.11177
White Leghorn	0.63408	0.12438	0.168502	0.36851
Marand	0.912616	0.206756	0.189493	0.09462
mashahd	0.752287	0.197399	0.198068	0.14596
Naked neck	0.870564	0.211524	0.198397	0.07626
Sari	0.745444	0.181905	0.197979	0.20438
Shiraz	0.759437	0.187967	0.19395	0.211261
Yazd	0.767675	0.182184	0.179611	0.203171

## Sheet: Table S5
Table S5: Positively selected genes (top %5) identified between indigenous group and White-Leghorn identified by FST method
Ensemble ID	Chromosome	Start	End	Gene Name	Description
ENSGALG00000007887	10	19291200	19311127	AAGAB	alpha- and gamma-adaptin binding protein [Source:HGNC Symbol;Acc:HGNC:25662]
ENSGALG00000041911	22	173112	239179	AAK1	AP2 associated kinase 1 [Source:HGNC Symbol;Acc:HGNC:19679]
ENSGALG00000006172	5	12069804	12136146	ABCC8	ATP binding cassette subfamily C member 8 [Source:HGNC Symbol;Acc:HGNC:59]
ENSGALG00000007040	9	12850505	12907291	ACAP2	Arf-GAP with coiled-coil, ANK repeat and PH domain-containing protein 2 [Source:UniProtKB/Swiss-Prot;Acc:Q5ZK62]
ENSGALG00000001592	28	1806851	1817869	ACER1	alkaline ceramidase 1 [Source:HGNC Symbol;Acc:HGNC:18356]
ENSGALG00000002363	13	3514654	3536259	HSPA9	heat shock protein family A (Hsp70) member 9 [Source:HGNC Symbol;Acc:HGNC:5244]
ENSGALG00000017077	1	176342852	176364944	HSPH1	heat shock protein family H (Hsp110) member 1 [Source:HGNC Symbol;Acc:HGNC:16969]
ENSGALG00000003286	10	4194625	4229245	ACSBG1	acyl-CoA synthetase bubblegum family member 1 [Source:HGNC Symbol;Acc:HGNC:29567]
ENSGALG00000042446	14	14826289	14844023	ACSM5	acyl-CoA synthetase medium-chain family member 5 [Source:HGNC Symbol;Acc:HGNC:26060]
ENSGALG00000038688	10	17541300	17706888	ADAMTS17	ADAM metallopeptidase with thrombospondin type 1 motif 17 [Source:HGNC Symbol;Acc:HGNC:17109]
ENSGALG00000031170	2	54708498	54913784	ADCY1	adenylate cyclase 1 [Source:HGNC Symbol;Acc:HGNC:232]
ENSGALG00000012317	3	46998903	47073551	ADGB	androglobin [Source:HGNC Symbol;Acc:HGNC:21212]
ENSGALG00000036789	8	17785587	17943285	ADGRL2	adhesion G protein-coupled receptor L2 [Source:HGNC Symbol;Acc:HGNC:18582]
ENSGALG00000025796	3	93688358	93695541	ADI1	acireductone dioxygenase 1 [Source:HGNC Symbol;Acc:HGNC:30576]
ENSGALG00000005554	9	5398447	5402971	ADIPOQ	adiponectin, C1Q and collagen domain containing [Source:HGNC Symbol;Acc:HGNC:13633]
ENSGALG00000000168	26	991509	1008529	ADORA1	adenosine A1 receptor [Source:HGNC Symbol;Acc:HGNC:262]
ENSGALG00000014182	19	6587381	6595618	ADORA2B	adenosine A2b receptor [Source:HGNC Symbol;Acc:HGNC:264]
ENSGALG00000015473	1	93651767	93662293	ADPRH	ADP-ribosylarginine hydrolase [Source:HGNC Symbol;Acc:HGNC:269]
ENSGALG00000002304	23	4287801	4293212	ADPRHL2	ADP-ribosylhydrolase like 2 [Source:HGNC Symbol;Acc:HGNC:21304]
ENSGALG00000001416	13	8713426	8730645	ADRA1B	adrenoceptor alpha 1B [Source:HGNC Symbol;Acc:HGNC:278]
ENSGALG00000015608	4	81565509	81578375	ADRA2C	adrenoceptor alpha 2C [Source:HGNC Symbol;Acc:HGNC:283]
ENSGALG00000005200	20	7824525	7830815	ADRM1	adhesion regulating molecule 1 [Source:HGNC Symbol;Acc:HGNC:15759]
ENSGALG00000011329	3	42206666	42323390	AFDN	afadin, adherens junction formation factor [Source:HGNC Symbol;Acc:HGNC:7137]
ENSGALG00000002244	11	1397797	1406827	AGRP	N/A
ENSGALG00000038512	9	12538213	12559872	AGTR1	Type-1 angiotensin II receptor [Source:UniProtKB/Swiss-Prot;Acc:P79785]
ENSGALG00000010630	3	33876323	33930065	AHCTF1	AT-hook containing transcription factor 1 [Source:HGNC Symbol;Acc:HGNC:24618]
ENSGALG00000010463	5	39441321	39446778	AHSA1	activator of HSP90 ATPase activity 1 [Source:HGNC Symbol;Acc:HGNC:1189]
ENSGALG00000011035	8	28615901	28626599	AK4	adenylate kinase 4 [Source:HGNC Symbol;Acc:HGNC:363]
ENSGALG00000009995	5	34974650	35246648	AKAP6	A-kinase anchoring protein 6 [Source:HGNC Symbol;Acc:HGNC:376]
ENSGALG00000034081	3	35071703	35222907	AKT3	AKT serine/threonine kinase 3 [Source:HGNC Symbol;Acc:HGNC:393]
ENSGALG00000017049	1	173700746	173720162	ALG5	ALG5, dolichyl-phosphate beta-glucosyltransferase [Source:HGNC Symbol;Acc:HGNC:20266]
ENSGALG00000003107	11	2163177	2183840	AMFR	autocrine motility factor receptor [Source:HGNC Symbol;Acc:HGNC:463]
ENSGALG00000028643	4	30676166	31010760	ANAPC10	anaphase promoting complex subunit 10 [Source:HGNC Symbol;Acc:HGNC:24077]
ENSGALG00000034081	3	35071703	35222907	AKT3	AKT serine/threonine kinase 3 [Source:HGNC Symbol;Acc:HGNC:393]
ENSGALG00000037483	28	1827942	1836681	ANP32B	Acidic leucine-rich nuclear phosphoprotein 32 family member B [Source:UniProtKB/Swiss-Prot;Acc:Q5ZMN0]
ENSGALG00000030603	22	290012	384241	ANTXR1	anthrax toxin receptor 1 [Source:HGNC Symbol;Acc:HGNC:21014]
ENSGALG00000003959	28	4509992	4517760	AP1M1	adaptor related protein complex 1 mu 1 subunit [Source:HGNC Symbol;Acc:HGNC:13667]
ENSGALG00000004841	5	17305287	17306756	APLNR	apelin receptor [Source:HGNC Symbol;Acc:HGNC:339]
ENSGALG00000016491	3	102199405	102233660	APOB	apolipoprotein B [Source:HGNC Symbol;Acc:HGNC:603]
ENSGALG00000006995	9	12832843	12835800	APOD	apolipoprotein D [Source:HGNC Symbol;Acc:HGNC:612]
ENSGALG00000041373	4	70184249	70317388	ARAP2	ArfGAP with RhoGAP domain, ankyrin repeat and PH domain 2 [Source:HGNC Symbol;Acc:HGNC:16924]
ENSGALG00000008247	5	23437805	23449324	ARFGAP2	ADP ribosylation factor GTPase activating protein 2 [Source:HGNC Symbol;Acc:HGNC:13504]
ENSGALG00000014140	1	68365224	68398974	ARFGAP3	ADP ribosylation factor GTPase activating protein 3 [Source:HGNC Symbol;Acc:HGNC:661]
ENSGALG00000034610	2	115377780	115463207	ARFGEF1	ADP ribosylation factor guanine nucleotide exchange factor 1 [Source:HGNC Symbol;Acc:HGNC:15772]
ENSGALG00000004663	20	6366365	6401529	ARFGEF2	ADP ribosylation factor guanine nucleotide exchange factor 2 [Source:HGNC Symbol;Acc:HGNC:15853]
ENSGALG00000007254	2	14270958	14342139	ARHGAP12	Rho GTPase activating protein 12 [Source:HGNC Symbol;Acc:HGNC:16348]
ENSGALG00000035194	22	437380	453936	ARHGAP25	rho GTPase-activating protein 25 [Source:RefSeq peptide;Acc:NP_001026054]
ENSGALG00000010352	9	23359595	23402008	ARHGEF26	Rho guanine nucleotide exchange factor 26 [Source:HGNC Symbol;Acc:HGNC:24490]
ENSGALG00000001376	10	2937978	2968988	ARID3B	AT-rich interaction domain 3B [Source:HGNC Symbol;Acc:HGNC:14350]
ENSGALG00000032588	14	4766374	4773039	ARPC1B	actin related protein 2/3 complex subunit 1B [Source:HGNC Symbol;Acc:HGNC:704]
ENSGALG00000033286	4	56442982	56532842	ARSJ	arylsulfatase family member J [Source:HGNC Symbol;Acc:HGNC:26286]
ENSGALG00000008059	15	11292815	11317281	ASCC2	activating signal cointegrator 1 complex subunit 2 [Source:HGNC Symbol;Acc:HGNC:24103]
ENSGALG00000016689	1	130423730	130450202	ASMTL	acetylserotonin O-methyltransferase-like [Source:HGNC Symbol;Acc:HGNC:751]
ENSGALG00000004722	12	3792200	3806895	ASPN	asporin [Source:HGNC Symbol;Acc:HGNC:14872]
ENSGALG00000015949	3	82298005	82320698	ASRGL1	asparaginase like 1 [Source:HGNC Symbol;Acc:HGNC:16448]
ENSGALG00000007038	17	3592813	3854658	ASTN2	astrotactin 2 [Source:HGNC Symbol;Acc:HGNC:17021]
ENSGALG00000032278	8	4100488	4171605	ATF6	activating transcription factor 6 [Source:HGNC Symbol;Acc:HGNC:791]
ENSGALG00000012339	5	58015964	58042401	ATL1	atlastin GTPase 1 [Source:HGNC Symbol;Acc:HGNC:11231]
ENSGALG00000032875	28	3134876	3137946	ATP5D	ATP synthase, H+ transporting, mitochondrial F1 complex, delta subunit [Source:HGNC Symbol;Acc:HGNC:837]
ENSGALG00000002237	11	1372154	1396927	ATP6V0D1	ATPase H+ transporting V0 subunit d1 [Source:HGNC Symbol;Acc:HGNC:13724]
ENSGALG00000013621	2	110240177	110289554	ATP6V1H	V-type proton ATPase subunit H [Source:RefSeq peptide;Acc:NP_001184255]
ENSGALG00000007302	12	13928020	14008111	ATXN7	ataxin 7 [Source:HGNC Symbol;Acc:HGNC:10560]
ENSGALG00000017076	1	176283076	176328262	B3GLCT	beta 3-glucosyltransferase [Source:HGNC Symbol;Acc:HGNC:20207]
ENSGALG00000005872	11	18012303	18142828	BANP	protein BANP isoform 2 [Source:RefSeq peptide;Acc:NP_001167017]
ENSGALG00000004366	12	3513035	3525617	BAP1	BRCA1 associated protein 1 [Source:HGNC Symbol;Acc:HGNC:950]
ENSGALG00000013297	5	3749189	3784248	BBOX1	gamma-butyrobetaine hydroxylase 1 [Source:HGNC Symbol;Acc:HGNC:964]
ENSGALG00000011880	4	53918279	53933311	BBS7	Bardet-Biedl syndrome 7 [Source:HGNC Symbol;Acc:HGNC:18758]
ENSGALG00000034048	3	1870975	1931759	BCL11A	B-cell CLL/lymphoma 11A [Source:HGNC Symbol;Acc:HGNC:13221]
ENSGALG00000006947	3	13884877	13898930	BDH1	3-hydroxybutyrate dehydrogenase 1 [Source:HGNC Symbol;Acc:HGNC:1027]
ENSGALG00000011236	5	48857103	49006107	BEGAIN	brain enriched guanylate kinase associated [Source:HGNC Symbol;Acc:HGNC:24163]
ENSGALG00000040249	2	114381432	114383492	BHLHE22	basic helix-loop-helix family member e22 [Source:HGNC Symbol;Acc:HGNC:11963]
ENSGALG00000004259	19	6371870	6387232	BLMH	bleomycin hydrolase [Source:HGNC Symbol;Acc:HGNC:1059]
ENSGALG00000029811	2	47460646	47614127	BMPER	BMP binding endothelial regulator [Source:HGNC Symbol;Acc:HGNC:24154]
ENSGALG00000017073	1	175900477	175938644	BRCA2	BRCA2, DNA repair associated [Source:HGNC Symbol;Acc:HGNC:1101]
ENSGALG00000010039	3	27530847	27695816	BRE	brain and reproductive organ-expressed (TNFRSF1A modulator) [Source:HGNC Symbol;Acc:HGNC:1106]
ENSGALG00000004398	14	3829883	3872908	CARD11	caspase recruitment domain family member 11 [Source:HGNC Symbol;Acc:HGNC:16393]
ENSGALG00000004108	6	11438839	11467423	CCAR1	cell division cycle and apoptosis regulator 1 [Source:HGNC Symbol;Acc:HGNC:24236]
ENSGALG00000007907	15	11104794	11110898	CCDC157	coiled-coil domain containing 157 [Source:HGNC Symbol;Acc:HGNC:33854]
ENSGALG00000037520	1	191549704	191552051	CCDC89	coiled-coil domain containing 89 [Source:HGNC Symbol;Acc:HGNC:26762]
ENSGALG00000011881	4	53933632	53938773	CCNA2	cyclin A2 [Source:HGNC Symbol;Acc:HGNC:1578]
ENSGALG00000027232	13	8559183	8566692	C1QTNF2	C1q and tumor necrosis factor related protein 2 [Source:HGNC Symbol;Acc:HGNC:14325]
ENSGALG00000016524	3	104489792	104502094	CAD	carbamoyl-phosphate synthetase 2, aspartate transcarbamylase, and dihydroorotase [Source:HGNC Symbol;Acc:HGNC:1424]
ENSGALG00000014582	24	4698825	4856702	CADM1	cell adhesion molecule 1 [Source:HGNC Symbol;Acc:HGNC:5951]
ENSGALG00000027262	9	5571760	5641788	CAB39	calcium binding protein 39 [Source:HGNC Symbol;Acc:HGNC:20292]
ENSGALG00000040463	15	11334606	11339924	CABP7	calcium binding protein 7 [Source:HGNC Symbol;Acc:HGNC:20834]
ENSGALG00000027771	18	7224009	7230394	CACNG1	calcium voltage-gated channel auxiliary subunit gamma 1 [Source:HGNC Symbol;Acc:HGNC:1405]
ENSGALG00000038087	14	7139995	7157615	CACNG3	calcium voltage-gated channel auxiliary subunit gamma 3 [Source:HGNC Symbol;Acc:HGNC:1407]
ENSGALG00000026091	18	7237420	7272702	CACNG4	calcium voltage-gated channel auxiliary subunit gamma 4 [Source:HGNC Symbol;Acc:HGNC:1408]
ENSGALG00000016524	3	104489792	104502094	CAD	carbamoyl-phosphate synthetase 2, aspartate transcarbamylase, and dihydroorotase [Source:HGNC Symbol;Acc:HGNC:1424]
ENSGALG00000014582	24	4698825	4856702	CADM1	cell adhesion molecule 1 [Source:HGNC Symbol;Acc:HGNC:5951]
ENSGALG00000043393	1	94725594	95380888	CADM2	cell adhesion molecule 2 [Source:HGNC Symbol;Acc:HGNC:29849]
ENSGALG00000003914	28	4437755	4441529	CALR3	calreticulin 3 [Source:HGNC Symbol;Acc:HGNC:20407]
ENSGALG00000041635	4	56534865	56696303	CAMK2D	calcium/calmodulin dependent protein kinase II delta [Source:HGNC Symbol;Acc:HGNC:1462]
ENSGALG00000035800	3	25620471	25819309	CAMKMT	calmodulin-lysine N-methyltransferase [Source:HGNC Symbol;Acc:HGNC:26276]
ENSGALG00000010208	1	37818227	37854189	CAPS2	calcyphosine 2 [Source:HGNC Symbol;Acc:HGNC:16471]
ENSGALG00000013125	1	64224976	64225943	CAPZA3	capping actin protein of muscle Z-line alpha subunit 3 [Source:HGNC Symbol;Acc:HGNC:24205]
ENSGALG00000004398	14	3829883	3872908	CARD11	caspase recruitment domain family member 11 [Source:HGNC Symbol;Acc:HGNC:16393]
ENSGALG00000004108	6	11438839	11467423	CCAR1	cell division cycle and apoptosis regulator 1 [Source:HGNC Symbol;Acc:HGNC:24236]
ENSGALG00000007907	15	11104794	11110898	CCDC157	coiled-coil domain containing 157 [Source:HGNC Symbol;Acc:HGNC:33854]
ENSGALG00000037520	1	191549704	191552051	CCDC89	coiled-coil domain containing 89 [Source:HGNC Symbol;Acc:HGNC:26762]
ENSGALG00000011881	4	53933632	53938773	CCNA2	cyclin A2 [Source:HGNC Symbol;Acc:HGNC:1578]
ENSGALG00000017283	1	73472300	73515288	CCND2	cyclin D2 [Source:HGNC Symbol;Acc:HGNC:1583]
ENSGALG00000004837	20	6708245	6715104	CCNDBP1	cyclin D1 binding protein 1 [Source:HGNC Symbol;Acc:HGNC:1587]
ENSGALG00000040152	13	8565284	8592306	CCNJL	cyclin J like [Source:HGNC Symbol;Acc:HGNC:25876]
ENSGALG00000011138	5	48197831	48211683	CCNK	cyclin K [Source:HGNC Symbol;Acc:HGNC:1596]
ENSGALG00000015061	3	66629240	66665712	CDC40	cell division cycle 40 [Source:HGNC Symbol;Acc:HGNC:17350]
ENSGALG00000032022	2	72100913	72196559	CDH10	cadherin 10 [Source:HGNC Symbol;Acc:HGNC:1749]
ENSGALG00000012941	2	72977858	73388001	CDH12	cadherin 12 [Source:HGNC Symbol;Acc:HGNC:1751]
ENSGALG00000000608	11	18864168	18869882	CDH3	cadherin 3 [Source:HGNC Symbol;Acc:HGNC:1762]
ENSGALG00000005102	20	7236143	7650778	CDH4	cadherin-4 precursor [Source:RefSeq peptide;Acc:NP_001004391]
ENSGALG00000006144	11	18758992	18764820	CDK10	cyclin dependent kinase 10 [Source:HGNC Symbol;Acc:HGNC:1770]
ENSGALG00000043243	2	49886352	49945654	CDK13	cyclin dependent kinase 13 [Source:HGNC Symbol;Acc:HGNC:1733]
ENSGALG00000009062	2	21788223	22101086	CDK14	cyclin dependent kinase 14 [Source:HGNC Symbol;Acc:HGNC:8883]
ENSGALG00000012677	2	59039260	59415499	CDKAL1	CDK5 regulatory subunit associated protein 1 like 1 [Source:HGNC Symbol;Acc:HGNC:21050]
ENSGALG00000030406	22	455997	478924	CDS2	CDP-diacylglycerol synthase 2 [Source:HGNC Symbol;Acc:HGNC:1801]
ENSGALG00000004687	12	3742430	3862001	CENPP	centromere protein P [Source:RefSeq peptide;Acc:NP_001038100]
ENSGALG00000020201	4	43696978	43710621	CEP44	centrosomal protein 44 [Source:HGNC Symbol;Acc:HGNC:29356]
ENSGALG00000012677	2	59039260	59415499	CDKAL1	CDK5 regulatory subunit associated protein 1 like 1 [Source:HGNC Symbol;Acc:HGNC:21050]
ENSGALG00000000142	26	1042089	1088856	CEPT1	choline/ethanolamine phosphotransferase 1 [Source:HGNC Symbol;Acc:HGNC:24289]
ENSGALG00000014624	10	17723099	17780108	CERS3	ceramide synthase 3 [Source:HGNC Symbol;Acc:HGNC:23752]
ENSGALG00000015685	4	82596482	82644555	CFAP99	cilia and flagella associated protein 99 [Source:HGNC Symbol;Acc:HGNC:51180]
ENSGALG00000002853	11	1980932	2031882	CFDP1	craniofacial development protein 1 [Source:HGNC Symbol;Acc:HGNC:1873]
ENSGALG00000010027	5	36170756	36176226	CFL2	cofilin 2 [Source:HGNC Symbol;Acc:HGNC:1875]
ENSGALG00000003978	28	4519264	4525967	CIB3	calcium and integrin binding family member 3 [Source:HGNC Symbol;Acc:HGNC:24580]
ENSGALG00000000920	25	390267	399593	CGN	cingulin [Source:HGNC Symbol;Acc:HGNC:17429]
ENSGALG00000027874	5	24667321	24669438	CHAC1	ChaC glutathione specific gamma-glutamylcyclotransferase 1 [Source:HGNC Symbol;Acc:HGNC:28680]
ENSGALG00000006949	10	15061660	15113883	CHD2	chromodomain helicase DNA binding protein 2 [Source:HGNC Symbol;Acc:HGNC:1917]
ENSGALG00000003824	28	4416825	4433364	CHERP	calcium homeostasis endoplasmic reticulum protein [Source:HGNC Symbol;Acc:HGNC:16930]
ENSGALG00000006161	11	18755548	18759253	CHMP1A	charged multivesicular body protein 1A [Source:HGNC Symbol;Acc:HGNC:8740]
ENSGALG00000008569	5	24756752	24773706	CHP1	calcineurin like EF-hand protein 1 [Source:HGNC Symbol;Acc:HGNC:17433]
ENSGALG00000010778	3	36486653	36660301	CHRM3	cholinergic receptor muscarinic 3 [Source:HGNC Symbol;Acc:HGNC:1952]
ENSGALG00000008365	5	23869358	23884168	CHRM4	Gallus gallus cholinergic receptor, muscarinic 4 (CHRM4), mRNA. [Source:RefSeq mRNA;Acc:NM_001031191]
ENSGALG00000008440	5	24227221	24231248	CHST1	carbohydrate sulfotransferase 1 [Source:HGNC Symbol;Acc:HGNC:1969]
ENSGALG00000030607	1	54383572	54542973	CHST11	carbohydrate sulfotransferase 11 [Source:HGNC Symbol;Acc:HGNC:17422]
ENSGALG00000000632	11	18913131	18914836	CHTF8	chromosome transmission fidelity factor 8 [Source:HGNC Symbol;Acc:HGNC:24353]
ENSGALG00000003978	28	4519264	4525967	CIB3	calcium and integrin binding family member 3 [Source:HGNC Symbol;Acc:HGNC:24580]
ENSGALG00000011372	5	49783145	49790331	CINP	cyclin dependent kinase 2 interacting protein [Source:HGNC Symbol;Acc:HGNC:23789]
ENSGALG00000002106	8	1722820	1738835	CLCC1	chloride channel CLIC like 1 [Source:HGNC Symbol;Acc:HGNC:29675]
ENSGALG00000026862	9	14097863	14108344	CLDN1	claudin 1 [Source:HGNC Symbol;Acc:HGNC:2032]
ENSGALG00000001362	10	2929277	2937731	CLK3	CDC like kinase 3 [Source:HGNC Symbol;Acc:HGNC:2071]
ENSGALG00000007370	5	17249282	17251526	CLP1	cleavage and polyadenylation factor I subunit 1 [Source:HGNC Symbol;Acc:HGNC:16999]
ENSGALG00000013187	2	85779279	85815041	CLPTM1L	CLPTM1 like [Source:HGNC Symbol;Acc:HGNC:24308]
ENSGALG00000016945	1	167041408	167053144	CNMD	chondromodulin [Source:HGNC Symbol;Acc:HGNC:17005]
ENSGALG00000002301	11	1412476	1466005	CNOT1	CCR4-NOT transcription complex subunit 1 [Source:HGNC Symbol;Acc:HGNC:7877]
ENSGALG00000038311	7	6651353	6682386	COL18A1	collagen type XVIII alpha 1 chain [Source:HGNC Symbol;Acc:HGNC:2195]
ENSGALG00000043584	3	82886704	83076312	COL19A1	collagen type XIX alpha 1 chain [Source:HGNC Symbol;Acc:HGNC:2196]
ENSGALG00000016292	3	87199658	87302204	COL21A1	collagen type XXI alpha 1 chain [Source:HGNC Symbol;Acc:HGNC:17025]
ENSGALG00000036798	1	140137042	140249110	COL4A1	collagen type IV alpha 1 chain [Source:HGNC Symbol;Acc:HGNC:2202]
ENSGALG00000015253	1	85381328	85470456	COL8A1	collagen type VIII alpha 1 chain [Source:HGNC Symbol;Acc:HGNC:2215]
ENSGALG00000002298	23	4262994	4289113	COL8A2	collagen type VIII alpha 2 chain [Source:HGNC Symbol;Acc:HGNC:2216]
ENSGALG00000005628	20	8341126	8372917	COL9A3	collagen type IX alpha 3 chain [Source:HGNC Symbol;Acc:HGNC:2219]
ENSGALG00000001572	10	3091477	3093335	COMMD4	COMM domain containing 4 [Source:HGNC Symbol;Acc:HGNC:26027]
ENSGALG00000030843	2	115315587	115326952	COPS5	COP9 signalosome subunit 5 [Source:HGNC Symbol;Acc:HGNC:2240]
ENSGALG00000005634	15	7468676	7476181	CRYBA4	beta-crystallin A4 [Source:RefSeq peptide;Acc:NP_989509]
ENSGALG00000003742	28	4303947	4354131	CPAMD8	C3 and PZP like, alpha-2-macroglobulin domain containing 8 [Source:HGNC Symbol;Acc:HGNC:23228]
ENSGALG00000006834	9	12583302	12599588	CPB1	carboxypeptidase B1 [Source:HGNC Symbol;Acc:HGNC:2299]
ENSGALG00000004295	19	6396466	6418904	CPD	carboxypeptidase D [Source:HGNC Symbol;Acc:HGNC:2301]
ENSGALG00000027788	4	23889253	23935933	CPE	carboxypeptidase E [Source:HGNC Symbol;Acc:HGNC:2303]
ENSGALG00000000507	11	18739822	18745322	CPNE7	copine 7 [Source:HGNC Symbol;Acc:HGNC:2320]
ENSGALG00000030209	4	81163348	81197855	CPZ	carboxypeptidase Z [Source:HGNC Symbol;Acc:HGNC:2333]
ENSGALG00000008393	5	23932035	23975369	CREB3L1	cAMP responsive element binding protein 3 like 1 [Source:HGNC Symbol;Acc:HGNC:18856]
ENSGALG00000032640	3	32394489	32555763	CRIM1	cysteine rich transmembrane BMP regulator 1 [Source:HGNC Symbol;Acc:HGNC:2359]
ENSGALG00000008436	5	24181304	24201629	CRY2	cryptochrome circadian clock 2 [Source:HGNC Symbol;Acc:HGNC:2385]
ENSGALG00000005634	15	7468676	7476181	CRYBA4	beta-crystallin A4 [Source:RefSeq peptide;Acc:NP_989509]
ENSGALG00000005630	15	7465326	7467621	CRYBB1	crystallin beta B1 [Source:HGNC Symbol;Acc:HGNC:2397]
ENSGALG00000004707	20	6401875	6424499	CSE1L	chromosome segregation 1 like [Source:HGNC Symbol;Acc:HGNC:2431]
ENSGALG00000035230	3	89139835	90175853	CSMD1	CUB and Sushi multiple domains 1 [Source:HGNC Symbol;Acc:HGNC:14026]
ENSGALG00000005618	5	9036761	9055482	CTR9	CTR9 homolog, Paf1/RNA polymerase II complex component [Source:HGNC Symbol;Acc:HGNC:16850]
ENSGALG00000013708	2	91931575	91942888	CYB5A	cytochrome b5 type A [Source:HGNC Symbol;Acc:HGNC:2570]
ENSGALG00000000660	11	18950606	18962493	CYB5B	cytochrome b5 type B [Source:HGNC Symbol;Acc:HGNC:24374]
ENSGALG00000034982	10	3014291	3018506	CYP11A1	cytochrome P450 family 11 subfamily A member 1 [Source:HGNC Symbol;Acc:HGNC:2590]
ENSGALG00000029435	2	114389502	114513649	CYP7B1	cytochrome P450 family 7 subfamily B member 1 [Source:HGNC Symbol;Acc:HGNC:2652]
ENSGALG00000010055	3	28850508	29051700	DAAM2	dishevelled associated activator of morphogenesis 2 [Source:HGNC Symbol;Acc:HGNC:18143]
ENSGALG00000037015	1	158037352	158406041	DACH1	dachshund family transcription factor 1 [Source:HGNC Symbol;Acc:HGNC:2663]
ENSGALG00000011288	3	41973913	41987859	DACT2	dishevelled binding antagonist of beta catenin 2 [Source:HGNC Symbol;Acc:HGNC:21231]
ENSGALG00000034493	2	45847446	45873749	DCLK3	doublecortin like kinase 3 [Source:HGNC Symbol;Acc:HGNC:19005]
ENSGALG00000011274	1	44051182	44089820	DCN	decorin [Source:HGNC Symbol;Acc:HGNC:2705]
ENSGALG00000012426	5	58463518	58525845	DDHD1	DDHD domain containing 1 [Source:HGNC Symbol;Acc:HGNC:19714]
ENSGALG00000043129	25	468058	477545	DEDD	death effector domain containing [Source:HGNC Symbol;Acc:HGNC:2755]
ENSGALG00000025712	11	18845940	18849715	DEF8	differentially expressed in FDCP 8 homolog [Source:HGNC Symbol;Acc:HGNC:25969]
ENSGALG00000013095	1	63109353	63163157	DERA	deoxyribose-phosphate aldolase [Source:HGNC Symbol;Acc:HGNC:24269]
ENSGALG00000008380	5	23887617	23929880	DGKZ	diacylglycerol kinase zeta [Source:HGNC Symbol;Acc:HGNC:2857]
ENSGALG00000043082	9	23338968	23356354	DHX36	DEAH-box helicase 36 [Source:HGNC Symbol;Acc:HGNC:14410]
ENSGALG00000016937	1	163718002	163957279	DIAPH3	diaphanous related formin 3 [Source:HGNC Symbol;Acc:HGNC:15480]
ENSGALG00000013715	4	64328210	64588135	DLC1	DLC1 Rho GTPase activating protein [Source:HGNC Symbol;Acc:HGNC:2897]
ENSGALG00000006908	9	12636680	12768981	DLG1	discs large MAGUK scaffold protein 1 [Source:HGNC Symbol;Acc:HGNC:2900]
ENSGALG00000011244	5	49117916	49144746	DLK1	delta like non-canonical Notch ligand 1 [Source:HGNC Symbol;Acc:HGNC:2907]
ENSGALG00000004297	12	3441337	3513019	DNAH1	dynein axonemal heavy chain 1 [Source:HGNC Symbol;Acc:HGNC:2940]
ENSGALG00000036850	10	4188977	4194476	DNAJA4	DnaJ heat shock protein family (Hsp40) member A4 [Source:HGNC Symbol;Acc:HGNC:14885]
ENSGALG00000008862	7	13876663	13897103	DNAJC10	DnaJ heat shock protein family (Hsp40) member C10 [Source:HGNC Symbol;Acc:HGNC:24637]
ENSGALG00000016965	1	168054028	168078478	DNAJC15	DnaJ heat shock protein family (Hsp40) member C15 [Source:HGNC Symbol;Acc:HGNC:20325]
ENSGALG00000016894	1	147369992	147401864	DNAJC3	DnaJ homolog subfamily C member 3 [Source:UniProtKB/Swiss-Prot;Acc:Q5ZI13]
ENSGALG00000034137	3	104511657	104520892	DNAJC5G	DnaJ heat shock protein family (Hsp40) member C5 gamma [Source:HGNC Symbol;Acc:HGNC:24844]
ENSGALG00000011041	8	28627625	28668296	DNAJC6	DnaJ heat shock protein family (Hsp40) member C6 [Source:HGNC Symbol;Acc:HGNC:15469]
ENSGALG00000028568	5	26376384	26392602	DNAL1	dynein axonemal light chain 1 [Source:HGNC Symbol;Acc:HGNC:23247]
ENSGALG00000041454	3	104564345	104595779	DNMT3A	DNA methyltransferase 3 alpha [Source:HGNC Symbol;Acc:HGNC:2978]
ENSGALG00000002080	13	4711461	4872335	DOCK2	dedicator of cytokinesis 2 [Source:HGNC Symbol;Acc:HGNC:2988]
ENSGALG00000016883	1	146109700	146228834	DOCK9	dedicator of cytokinesis 9 [Source:HGNC Symbol;Acc:HGNC:14132]
ENSGALG00000006175	11	18749549	18754413	DPEP1	dipeptidase 1 (renal) [Source:HGNC Symbol;Acc:HGNC:3002]
ENSGALG00000000227	22	602798	647153	DPYSL2	dihydropyrimidinase like 2 [Source:HGNC Symbol;Acc:HGNC:3014]
ENSGALG00000036491	26	1065315	1075353	DRAM2	DNA damage regulated autophagy modulator 2 [Source:HGNC Symbol;Acc:HGNC:28769]
ENSGALG00000014963	3	63883860	63917078	DSE	dermatan sulfate epimerase [Source:HGNC Symbol;Acc:HGNC:21144]
ENSGALG00000020139	4	70170554	70183770	DTHD1	death domain containing 1 [Source:HGNC Symbol;Acc:HGNC:37261]
ENSGALG00000002432	6	5131184	5134863	DYDC1	DPY30 domain containing 1 [Source:HGNC Symbol;Acc:HGNC:23460]
ENSGALG00000038915	2	122608814	122621360	E2F5	E2F transcription factor 5 [Source:HGNC Symbol;Acc:HGNC:3119]
ENSGALG00000004695	12	3761567	3780076	ECM2	extracellular matrix protein 2 [Source:HGNC Symbol;Acc:HGNC:3154]
ENSGALG00000040181	10	2903180	2929046	EDC3	enhancer of mRNA decapping 3 [Source:HGNC Symbol;Acc:HGNC:26114]
ENSGALG00000039983	2	46739306	46799057	EEPD1	endonuclease/exonuclease/phosphatase family domain containing 1 [Source:HGNC Symbol;Acc:HGNC:22223]
ENSGALG00000029175	1	142513096	142554063	EFNB2	ephrin B2 [Source:HGNC Symbol;Acc:HGNC:3227]
ENSGALG00000012155	4	58017066	58073689	EGF	epidermal growth factor [Source:HGNC Symbol;Acc:HGNC:3229]
ENSGALG00000038089	2	51809290	51959527	EGFR	epidermal growth factor receptor [Source:HGNC Symbol;Acc:HGNC:3236]
ENSGALG00000040999	14	3508441	3533516	EIF3B	eukaryotic translation initiation factor 3 subunit B [Source:HGNC Symbol;Acc:HGNC:3280]
ENSGALG00000005587	5	9011427	9022665	EIF4G2	eukaryotic translation initiation factor 4 gamma 2 [Source:HGNC Symbol;Acc:HGNC:3297]
ENSGALG00000004209	14	3056054	3153097	ELFN1	extracellular leucine rich repeat and fibronectin type III domain containing 1 [Source:HGNC Symbol;Acc:HGNC:33154]
ENSGALG00000035492	2	46287165	46587493	ELMO1	engulfment and cell motility 1 [Source:HGNC Symbol;Acc:HGNC:16286]
ENSGALG00000009282	5	26320576	26376824	ELMSAN1	ELM2 and Myb/SANT domain containing 1 [Source:HGNC Symbol;Acc:HGNC:19853]
ENSGALG00000016624	3	105709011	105792874	ELP3	elongator acetyltransferase complex subunit 3 [Source:HGNC Symbol;Acc:HGNC:20696]
ENSGALG00000030012	20	4971781	4979961	EMILIN3	elastin microfibril interfacer 3 [Source:HGNC Symbol;Acc:HGNC:16123]
ENSGALG00000016967	1	168111309	168477322	ENOX1	ecto-NOX disulfide-thiol exchanger 1 [Source:HGNC Symbol;Acc:HGNC:25474]
ENSGALG00000021230	20	6698519	6707788	EPB42	erythrocyte membrane protein band 4.2 [Source:HGNC Symbol;Acc:HGNC:3381]
ENSGALG00000007169	2	14123576	14182573	EPC1	enhancer of polycomb homolog 1 [Source:HGNC Symbol;Acc:HGNC:19876]
ENSGALG00000015403	1	90417946	90639025	EPHA3	EPH receptor A3 [Source:HGNC Symbol;Acc:HGNC:3387]
ENSGALG00000012275	3	46588319	46628366	EPM2A	EPM2A, laforin glucan phosphatase [Source:HGNC Symbol;Acc:HGNC:3413]
ENSGALG00000021601	28	4442389	4479639	EPS15L1	epidermal growth factor receptor pathway substrate 15 like 1 [Source:HGNC Symbol;Acc:HGNC:24634]
ENSGALG00000016964	1	167989483	168042137	EPSTI1	epithelial stromal interaction 1 [Source:HGNC Symbol;Acc:HGNC:16465]
ENSGALG00000003126	7	3081442	3573042	ERBB4	erb-b2 receptor tyrosine kinase 4 [Source:HGNC Symbol;Acc:HGNC:3432]
ENSGALG00000011186	3	41197491	41214830	ERMARD	ER membrane associated RNA degradation [Source:HGNC Symbol;Acc:HGNC:21056]
ENSGALG00000009645	3	20312967	20429547	ESRRG	estrogen related receptor gamma [Source:HGNC Symbol;Acc:HGNC:3474]
ENSGALG00000002262	13	3538686	3564781	ETF1	eukaryotic translation termination factor 1 [Source:HGNC Symbol;Acc:HGNC:3477]
ENSGALG00000002426	6	5127362	5131035	EXOSC3	exosome component 3 [Source:HGNC Symbol;Acc:HGNC:17944]
ENSGALG00000011884	4	53941219	53946465	EXOSC9	exosome complex exonuclease RRP45 [Source:RefSeq peptide;Acc:NP_001030000]
ENSGALG00000004508	20	5667328	5766843	EYA2	Gallus gallus eyes absent homolog 2 (Drosophila) (EYA2), mRNA. [Source:RefSeq mRNA;Acc:NM_204915]
ENSGALG00000044485	28	4355451	4359894	F2RL3	F2R like thrombin/trypsin receptor 3 [Source:HGNC Symbol;Acc:HGNC:3540]
ENSGALG00000034534	11	9957091	10011997	FAAP24	Fanconi anemia core complex associated protein 24 [Source:HGNC Symbol;Acc:HGNC:28467]
ENSGALG00000015969	3	82676080	82757906	FAM135A	family with sequence similarity 135 member A [Source:HGNC Symbol;Acc:HGNC:21084]
ENSGALG00000013503	4	61323317	61353585	FAM149A	family with sequence similarity 149 member A [Source:HGNC Symbol;Acc:HGNC:24527]
ENSGALG00000019941	3	63774167	63782368	FAM162B	family with sequence similarity 162 member B [Source:HGNC Symbol;Acc:HGNC:21549]
ENSGALG00000008764	2	20492301	20576295	FAM171A1	family with sequence similarity 171 member A1 [Source:HGNC Symbol;Acc:HGNC:23522]
ENSGALG00000006887	10	14985363	15004579	FAM174B	family with sequence similarity 174 member B [Source:HGNC Symbol;Acc:HGNC:34339]
ENSGALG00000026542	20	6870530	6878862	FAM217B	family with sequence similarity 217 member B [Source:HGNC Symbol;Acc:HGNC:16170]
ENSGALG00000036474	28	4518104	4519229	FAM32A	family with sequence similarity 32 member A [Source:HGNC Symbol;Acc:HGNC:24563]
ENSGALG00000000516	11	18778623	18811042	FANCA	Fanconi anemia, complementation group A [Source:RefSeq peptide;Acc:NP_001127831]
ENSGALG00000031182	5	58884590	58943998	FANCM	Fanconi anemia complementation group M [Source:HGNC Symbol;Acc:HGNC:23168]
ENSGALG00000013579	4	61696924	61799312	FAT1	FAT atypical cadherin 1 [Source:HGNC Symbol;Acc:HGNC:3595]
ENSGALG00000017229	1	187668483	188084168	FAT3	FAT atypical cadherin 3 [Source:HGNC Symbol;Acc:HGNC:23112]
ENSGALG00000041684	3	46642159	46659252	FBXO30	F-box protein 30 [Source:HGNC Symbol;Acc:HGNC:15600]
ENSGALG00000013999	1	77526475	77532954	FBXO40	F-box protein 40 [Source:HGNC Symbol;Acc:HGNC:29816]
ENSGALG00000010764	4	43677976	43697009	FBXO8	F-box protein 8 [Source:HGNC Symbol;Acc:HGNC:13587]
ENSGALG00000002229	13	3563662	3637761	FBXW11	F-box and WD repeat domain containing 11 [Source:HGNC Symbol;Acc:HGNC:13607]
ENSGALG00000012425	5	58412614	58449902	FERMT2	fermitin family member 2 [Source:HGNC Symbol;Acc:HGNC:15767]
ENSGALG00000013579	4	61696924	61799312	FAT1	FAT atypical cadherin 1 [Source:HGNC Symbol;Acc:HGNC:3595]
ENSGALG00000013124	2	83079990	83449205	FHOD3	formin homology 2 domain containing 3 [Source:HGNC Symbol;Acc:HGNC:26178]
ENSGALG00000012466	5	58944041	58948199	FKBP3	FK506 binding protein 3 [Source:HGNC Symbol;Acc:HGNC:3719]
ENSGALG00000002105	13	4697496	4701062	FOXI1	forkhead box I1 [Source:HGNC Symbol;Acc:HGNC:3815]
ENSGALG00000016507	3	104324962	104330552	FNDC4	fibronectin type III domain containing 4 [Source:HGNC Symbol;Acc:HGNC:20239]
ENSGALG00000001983	8	1652550	1664460	FNDC7	fibronectin type III domain containing 7 [Source:HGNC Symbol;Acc:HGNC:26668]
ENSGALG00000002105	13	4697496	4701062	FOXI1	forkhead box I1 [Source:HGNC Symbol;Acc:HGNC:3815]
ENSGALG00000011296	3	42125753	42162276	FRMD1	FERM domain containing 1 [Source:HGNC Symbol;Acc:HGNC:21240]
ENSGALG00000017075	1	175942138	176186653	FRY	FRY microtubule binding protein [Source:HGNC Symbol;Acc:HGNC:20367]
ENSGALG00000007220	5	16995949	17000513	FTH1	ferritin heavy chain 1 [Source:HGNC Symbol;Acc:HGNC:3976]
ENSGALG00000041036	11	4651479	4873687	FTO	FTO, alpha-ketoglutarate dependent dioxygenase [Source:HGNC Symbol;Acc:HGNC:24678]
ENSGALG00000015022	3	65892478	66021821	FYN	FYN proto-oncogene, Src family tyrosine kinase [Source:HGNC Symbol;Acc:HGNC:4037]
ENSGALG00000009064	2	22134758	22137079	FZD1	frizzled-1 precursor [Source:RefSeq peptide;Acc:NP_001025508]
ENSGALG00000042308	3	105834156	105886239	FZD3	frizzled class receptor 3 [Source:HGNC Symbol;Acc:HGNC:4041]
ENSGALG00000001698	13	7912858	7955943	GABRA1	gamma-aminobutyric acid type A receptor alpha1 subunit [Source:HGNC Symbol;Acc:HGNC:4075]
ENSGALG00000001690	13	7871274	8202448	GABRB2	gamma-aminobutyric acid type A receptor beta2 subunit [Source:HGNC Symbol;Acc:HGNC:4082]
ENSGALG00000005584	5	8492122	8777358	GALNT18	polypeptide N-acetylgalactosaminyltransferase 18 [Source:HGNC Symbol;Acc:HGNC:30488]
ENSGALG00000020143	4	67151035	67207873	GABRG1	gamma-aminobutyric acid type A receptor gamma1 subunit [Source:HGNC Symbol;Acc:HGNC:4086]
ENSGALG00000002152	13	4235911	4261101	GABRP	gamma-aminobutyric acid type A receptor pi subunit [Source:HGNC Symbol;Acc:HGNC:4089]
ENSGALG00000007781	15	11079237	11084692	GAL3ST1	galactose-3-O-sulfotransferase 1 [Source:HGNC Symbol;Acc:HGNC:24240]
ENSGALG00000005584	5	8492122	8777358	GALNT18	polypeptide N-acetylgalactosaminyltransferase 18 [Source:HGNC Symbol;Acc:HGNC:30488]
ENSGALG00000015089	1	83026666	83079911	GAP43	growth associated protein 43 [Source:HGNC Symbol;Acc:HGNC:4140]
ENSGALG00000015181	2	106405299	106508328	GAREM1	GRB2 associated regulator of MAPK1 subtype 1 [Source:HGNC Symbol;Acc:HGNC:26136]
ENSGALG00000000540	11	18853483	18861157	GAS8	growth arrest-specific protein 8 [Source:RefSeq peptide;Acc:NP_001264546]
ENSGALG00000005352	20	8019682	8031059	GATA5	GATA binding protein 5 [Source:HGNC Symbol;Acc:HGNC:15802]
ENSGALG00000007964	15	11135974	11140342	GATSL3	GATS protein like 3 [Source:HGNC Symbol;Acc:HGNC:34423]
ENSGALG00000043650	8	14531585	14544130	GFI1	growth factor independent 1 transcriptional repressor [Source:HGNC Symbol;Acc:HGNC:4237]
ENSGALG00000036391	22	254776	284145	GFPT1	glutamine--fructose-6-phosphate transaminase 1 [Source:HGNC Symbol;Acc:HGNC:4241]
ENSGALG00000032856	22	1714010	1734922	GFRA2	GDNF family receptor alpha 2 [Source:HGNC Symbol;Acc:HGNC:4244]
ENSGALG00000002105	13	4697496	4701062	FOXI1	forkhead box I1 [Source:HGNC Symbol;Acc:HGNC:3815]
ENSGALG00000011296	3	42125753	42162276	FRMD1	FERM domain containing 1 [Source:HGNC Symbol;Acc:HGNC:21240]
ENSGALG00000030209	4	81163348	81197855	CPZ	carboxypeptidase Z [Source:HGNC Symbol;Acc:HGNC:2333]
ENSGALG00000008393	5	23932035	23975369	CREB3L1	cAMP responsive element binding protein 3 like 1 [Source:HGNC Symbol;Acc:HGNC:18856]
ENSGALG00000032640	3	32394489	32555763	CRIM1	cysteine rich transmembrane BMP regulator 1 [Source:HGNC Symbol;Acc:HGNC:2359]
ENSGALG00000005125	20	7721691	7734529	LSM14B	LSM family member 14B [Source:HGNC Symbol;Acc:HGNC:15887]
ENSGALG00000043650	8	14531585	14544130	GFI1	growth factor independent 1 transcriptional repressor [Source:HGNC Symbol;Acc:HGNC:4237]
ENSGALG00000029130	5	17309958	17314490	LRRC55	leucine rich repeat containing 55 [Source:HGNC Symbol;Acc:HGNC:32324]
ENSGALG00000040620	1	82040709	83004667	LSAMP	Limbic system-associated membrane protein [Source:UniProtKB/Swiss-Prot;Acc:Q98919]
ENSGALG00000005125	20	7721691	7734529	LSM14B	LSM family member 14B [Source:HGNC Symbol;Acc:HGNC:15887]
ENSGALG00000011271	1	44018283	44030483	LUM	lumican [Source:HGNC Symbol;Acc:HGNC:6724]
ENSGALG00000012470	7	34887866	34922529	LYPD6	LY6/PLAUR domain containing 6 [Source:HGNC Symbol;Acc:HGNC:28751]
ENSGALG00000028759	7	34837325	34871773	LYPD6B	LY6/PLAUR domain containing 6B [Source:HGNC Symbol;Acc:HGNC:27018]
ENSGALG00000003693	23	5489790	5603423	MACF1	microtubule-actin crosslinking factor 1 [Source:HGNC Symbol;Acc:HGNC:13664]
ENSGALG00000013124	2	83079990	83449205	FHOD3	formin homology 2 domain containing 3 [Source:HGNC Symbol;Acc:HGNC:26178]
ENSGALG00000012466	5	58944041	58948199	FKBP3	FK506 binding protein 3 [Source:HGNC Symbol;Acc:HGNC:3719]
ENSGALG00000011296	3	42125753	42162276	FRMD1	FERM domain containing 1 [Source:HGNC Symbol;Acc:HGNC:21240]
ENSGALG00000017075	1	175942138	176186653	FRY	FRY microtubule binding protein [Source:HGNC Symbol;Acc:HGNC:20367]
ENSGALG00000007220	5	16995949	17000513	FTH1	ferritin heavy chain 1 [Source:HGNC Symbol;Acc:HGNC:3976]
ENSGALG00000005125	20	7721691	7734529	LSM14B	LSM family member 14B [Source:HGNC Symbol;Acc:HGNC:15887]
ENSGALG00000011271	1	44018283	44030483	LUM	lumican [Source:HGNC Symbol;Acc:HGNC:6724]
ENSGALG00000012470	7	34887866	34922529	LYPD6	LY6/PLAUR domain containing 6 [Source:HGNC Symbol;Acc:HGNC:28751]
ENSGALG00000012466	5	58944041	58948199	FKBP3	FK506 binding protein 3 [Source:HGNC Symbol;Acc:HGNC:3719]
ENSGALG00000001959	8	1634022	1643154	HENMT1	HEN1 methyltransferase homolog 1 [Source:HGNC Symbol;Acc:HGNC:26400]
ENSGALG00000037410	4	297492	321556	HEPH	hephaestin [Source:HGNC Symbol;Acc:HGNC:4866]
ENSGALG00000003861	6	11141100	11233514	HERC4	HECT and RLD domain containing E3 ubiquitin protein ligase 4 [Source:HGNC Symbol;Acc:HGNC:24521]
ENSGALG00000040364	2	46955465	46974293	HERPUD2	HERPUD family member 2 [Source:HGNC Symbol;Acc:HGNC:21915]
ENSGALG00000009948	4	30847842	30925059	HHIP	hedgehog interacting protein [Source:HGNC Symbol;Acc:HGNC:14866]
ENSGALG00000016047	1	108198675	108318051	HLCS	holocarboxylase synthetase [Source:HGNC Symbol;Acc:HGNC:4976]
ENSGALG00000016294	3	87481259	87554323	HMGCLL1	3-hydroxymethyl-3-methylglutaryl-CoA lyase like 1 [Source:HGNC Symbol;Acc:HGNC:21359]
ENSGALG00000026594	3	64585525	64787028	HS3ST5	heparan sulfate-glucosamine 3-sulfotransferase 5 [Source:HGNC Symbol;Acc:HGNC:19419]
ENSGALG00000002155	9	1733859	1899914	HS6ST1	heparan sulfate 6-O-sulfotransferase 1 [Source:HGNC Symbol;Acc:HGNC:5201]
ENSGALG00000028326	11	1363210	1372442	HSD11B2	hydroxysteroid 11-beta dehydrogenase 2 [Source:HGNC Symbol;Acc:HGNC:5209]
ENSGALG00000026294	9	12615596	12619483	PIGZ	phosphatidylinositol glycan anchor biosynthesis class Z [Source:HGNC Symbol;Acc:HGNC:30596]
ENSGALG00000013117	1	63896756	64179822	PIK3C2G	phosphatidylinositol-4-phosphate 3-kinase catalytic subunit type 2 gamma [Source:HGNC Symbol;Acc:HGNC:8973]
ENSGALG00000040364	2	46955465	46974293	HERPUD2	HERPUD family member 2 [Source:HGNC Symbol;Acc:HGNC:21915]
ENSGALG00000009948	4	30847842	30925059	HHIP	hedgehog interacting protein [Source:HGNC Symbol;Acc:HGNC:14866]
ENSGALG00000016047	1	108198675	108318051	HLCS	holocarboxylase synthetase [Source:HGNC Symbol;Acc:HGNC:4976]
ENSGALG00000040364	2	46955465	46974293	HERPUD2	HERPUD family member 2 [Source:HGNC Symbol;Acc:HGNC:21915]
ENSGALG00000009948	4	30847842	30925059	HHIP	hedgehog interacting protein [Source:HGNC Symbol;Acc:HGNC:14866]
ENSGALG00000012370	3	48242373	48258994	GINM1	glycoprotein integral membrane 1 [Source:HGNC Symbol;Acc:HGNC:21074]
ENSGALG00000038915	2	122608814	122621360	E2F5	E2F transcription factor 5 [Source:HGNC Symbol;Acc:HGNC:3119]
ENSGALG00000003163	11	2203846	2321739	GNAO1	G protein subunit alpha o1 [Source:HGNC Symbol;Acc:HGNC:4389]
ENSGALG00000014210	4	67593004	67600657	GNPDA2	N/A
ENSGALG00000041114	2	48886444	48949256	GOLGA4	golgin A4 [Source:HGNC Symbol;Acc:HGNC:4427]
ENSGALG00000004326	19	6419050	6441780	GOSR1	golgi SNAP receptor complex member 1 [Source:HGNC Symbol;Acc:HGNC:4430]
ENSGALG00000002321	11	1475178	1485088	GOT2	glutamic-oxaloacetic transaminase 2 [Source:HGNC Symbol;Acc:HGNC:4433]
ENSGALG00000016902	1	148802059	149443656	GPC5	glypican 5 [Source:HGNC Symbol;Acc:HGNC:4453]
ENSGALG00000009587	5	29263703	29530542	GPHN	gephyrin [Source:HGNC Symbol;Acc:HGNC:15465]
ENSGALG00000016505	3	104286877	104302083	GPN1	GPN-loop GTPase 1 [Source:HGNC Symbol;Acc:HGNC:17030]
ENSGALG00000032363	2	46193308	46214571	GPR141	G protein-coupled receptor 141 [Source:HGNC Symbol;Acc:HGNC:19997]
ENSGALG00000010337	9	23253537	23336322	GPR149	G protein-coupled receptor 149 [Source:HGNC Symbol;Acc:HGNC:23627]
ENSGALG00000002473	21	3257955	3268481	GPR157	G protein-coupled receptor 157 [Source:HGNC Symbol;Acc:HGNC:23687]
ENSGALG00000012171	7	29705609	29769987	GPR39	G protein-coupled receptor 39 [Source:HGNC Symbol;Acc:HGNC:4496]
ENSGALG00000005544	9	5505974	5512194	GPR55	G protein-coupled receptor 55 [Source:HGNC Symbol;Acc:HGNC:4511]
ENSGALG00000013100	2	80849638	80995730	GRB10	growth factor receptor bound protein 10 [Source:HGNC Symbol;Acc:HGNC:4564]
ENSGALG00000015595	4	81141855	81149771	GPR78	G protein-coupled receptor 78 [Source:HGNC Symbol;Acc:HGNC:4528]
ENSGALG00000014925	3	63761100	63774064	GPRC6A	G protein-coupled receptor class C group 6 member A [Source:HGNC Symbol;Acc:HGNC:18510]
ENSGALG00000002090	8	1688989	1728106	GPSM2	G-protein signaling modulator 2 [Source:HGNC Symbol;Acc:HGNC:29501]
ENSGALG00000013100	2	80849638	80995730	GRB10	growth factor receptor bound protein 10 [Source:HGNC Symbol;Acc:HGNC:4564]
ENSGALG00000007278	14	9649750	9810954	GRIN2A	glutamate ionotropic receptor NMDA type subunit 2A [Source:HGNC Symbol;Acc:HGNC:4585]
ENSGALG00000015645	4	82211027	82245582	GRK4	G protein-coupled receptor kinase 4 [Source:HGNC Symbol;Acc:HGNC:4543]
ENSGALG00000012297	3	46754342	46935256	GRM1	glutamate metabotropic receptor 1 [Source:HGNC Symbol;Acc:HGNC:4593]
ENSGALG00000014708	1	78425551	78436579	GSTK1	glutathione S-transferase kappa 1 [Source:HGNC Symbol;Acc:HGNC:16906]
ENSGALG00000017173	1	182130418	182275691	GUCY1A2	guanylate cyclase 1 soluble subunit alpha 2 [Source:HGNC Symbol;Acc:HGNC:4684]
ENSGALG00000000630	11	18908224	18912474	HAS3	hyaluronan synthase 3 [Source:HGNC Symbol;Acc:HGNC:4820]
ENSGALG00000027152	18	7145227	7219254	HELZ	helicase with zinc finger [Source:HGNC Symbol;Acc:HGNC:16878]
ENSGALG00000001959	8	1634022	1643154	HENMT1	HEN1 methyltransferase homolog 1 [Source:HGNC Symbol;Acc:HGNC:26400]
ENSGALG00000037410	4	297492	321556	HEPH	hephaestin [Source:HGNC Symbol;Acc:HGNC:4866]
ENSGALG00000003861	6	11141100	11233514	HERC4	HECT and RLD domain containing E3 ubiquitin protein ligase 4 [Source:HGNC Symbol;Acc:HGNC:24521]
ENSGALG00000040364	2	46955465	46974293	HERPUD2	HERPUD family member 2 [Source:HGNC Symbol;Acc:HGNC:21915]
ENSGALG00000009948	4	30847842	30925059	HHIP	hedgehog interacting protein [Source:HGNC Symbol;Acc:HGNC:14866]
ENSGALG00000016047	1	108198675	108318051	HLCS	holocarboxylase synthetase [Source:HGNC Symbol;Acc:HGNC:4976]
ENSGALG00000016294	3	87481259	87554323	HMGCLL1	3-hydroxymethyl-3-methylglutaryl-CoA lyase like 1 [Source:HGNC Symbol;Acc:HGNC:21359]
ENSGALG00000008037	15	11161635	11192321	HORMAD2	HORMA domain containing 2 [Source:HGNC Symbol;Acc:HGNC:28383]
ENSGALG00000003829	23	5653149	5655674	HPCAL4	hippocalcin like 4 [Source:HGNC Symbol;Acc:HGNC:18212]
ENSGALG00000005595	15	7433452	7445230	HPS4	HPS4, biogenesis of lysosomal organelles complex 3 subunit 2 [Source:HGNC Symbol;Acc:HGNC:15844]
ENSGALG00000005170	20	7771311	7778353	HRH3	histamine receptor H3 [Source:HGNC Symbol;Acc:HGNC:5184]
ENSGALG00000016486	3	101860342	101907188	HS1BP3	HCLS1 binding protein 3 [Source:HGNC Symbol;Acc:HGNC:24979]
ENSGALG00000014934	4	78033667	78044779	HS3ST1	heparan sulfate-glucosamine 3-sulfotransferase 1 [Source:HGNC Symbol;Acc:HGNC:5194]
ENSGALG00000006290	14	7497130	7543238	HS3ST4	heparan sulfate-glucosamine 3-sulfotransferase 4 [Source:HGNC Symbol;Acc:HGNC:5200]
ENSGALG00000026594	3	64585525	64787028	HS3ST5	heparan sulfate-glucosamine 3-sulfotransferase 5 [Source:HGNC Symbol;Acc:HGNC:19419]
ENSGALG00000002155	9	1733859	1899914	HS6ST1	heparan sulfate 6-O-sulfotransferase 1 [Source:HGNC Symbol;Acc:HGNC:5201]
ENSGALG00000028326	11	1363210	1372442	HSD11B2	hydroxysteroid 11-beta dehydrogenase 2 [Source:HGNC Symbol;Acc:HGNC:5209]
ENSGALG00000035081	6	20420099	20455193	HTR7	N/A
ENSGALG00000015635	4	82130308	82208542	HTT	huntingtin [Source:HGNC Symbol;Acc:HGNC:4851]
ENSGALG00000039474	2	59731677	59733510	ID4	inhibitor of DNA binding 4, HLH protein [Source:HGNC Symbol;Acc:HGNC:5363]
ENSGALG00000037401	10	4228394	4240381	IDH3A	isocitrate dehydrogenase [Source:RefSeq peptide;Acc:NP_001005808]
ENSGALG00000040651	10	17124349	17264663	IGF1R	insulin like growth factor 1 receptor [Source:HGNC Symbol;Acc:HGNC:5465]
ENSGALG00000037940	2	54932446	54948020	IGFBP3	insulin like growth factor binding protein 3 [Source:HGNC Symbol;Acc:HGNC:5472]
ENSGALG00000036738	1	93574289	93651445	IGSF3	immunoglobulin superfamily member 3 [Source:HGNC Symbol;Acc:HGNC:5950]
ENSGALG00000003136	7	3651984	3763126	IKZF2	IKAROS family zinc finger 2 [Source:HGNC Symbol;Acc:HGNC:13177]
ENSGALG00000006801	13	16553992	16555665	Il-13	interleukin 13 isoform 1 precursor [Source:RefSeq peptide;Acc:NP_001007086]
ENSGALG00000006827	13	17424076	17425289	IL3	interleukin 3 precursor [Source:RefSeq peptide;Acc:NP_001007080]
ENSGALG00000008553	5	24677969	24738505	INO80	INO80 complex subunit [Source:HGNC Symbol;Acc:HGNC:26956]
ENSGALG00000006785	13	17591208	17597351	IRF1	Interferon regulatory factor 1 [Source:UniProtKB/Swiss-Prot;Acc:Q90876]
ENSGALG00000016504	3	104212942	104280924	ITSN2	intersectin 2 [Source:HGNC Symbol;Acc:HGNC:6184]
ENSGALG00000010468	5	39452400	39467924	ISM2	isthmin 2 [Source:HGNC Symbol;Acc:HGNC:23176]
ENSGALG00000040474	20	1458845	1522514	ITCH	itchy E3 ubiquitin protein ligase [Source:HGNC Symbol;Acc:HGNC:13890]
ENSGALG00000036111	9	5541382	5557609	ITM2C	integral membrane protein 2C [Source:RefSeq peptide;Acc:NP_001264347]
ENSGALG00000016504	3	104212942	104280924	ITSN2	intersectin 2 [Source:HGNC Symbol;Acc:HGNC:6184]
ENSGALG00000011031	8	28551807	28603429	JAK1	Janus kinase 1 [Source:HGNC Symbol;Acc:HGNC:6190]
ENSGALG00000012378	3	48262829	48281504	KATNA1	katanin catalytic subunit A1 [Source:HGNC Symbol;Acc:HGNC:6216]
ENSGALG00000004758	20	6519796	6652135	KCNB1	potassium voltage-gated channel subfamily B member 1 [Source:HGNC Symbol;Acc:HGNC:6231]
ENSGALG00000002132	13	4271439	4564776	KCNIP1	potassium voltage-gated channel interacting protein 1 [Source:HGNC Symbol;Acc:HGNC:15521]
ENSGALG00000020505	5	12064182	12066145	KCNJ11	potassium voltage-gated channel subfamily J member 11 [Source:HGNC Symbol;Acc:HGNC:6257]
ENSGALG00000033816	1	155899820	155904177	KCTD12	potassium channel tetramerization domain containing 12 [Source:HGNC Symbol;Acc:HGNC:14678]
ENSGALG00000009678	3	20828194	20854199	KCTD3	potassium channel tetramerization domain containing 3 [Source:HGNC Symbol;Acc:HGNC:21305]
ENSGALG00000016276	3	86081707	86429531	KHDRBS2	KH RNA binding domain containing, signal transduction associated 2 [Source:HGNC Symbol;Acc:HGNC:18114]
ENSGALG00000036301	2	46711155	46736207	KIAA0895	KIAA0895 [Source:HGNC Symbol;Acc:HGNC:22206]
ENSGALG00000007766	2	16933939	17284925	KIAA1217	KIAA1217 [Source:HGNC Symbol;Acc:HGNC:25428]
ENSGALG00000015360	1	88827764	88854919	KIAA1524	KIAA1524 [Source:HGNC Symbol;Acc:HGNC:29302]
ENSGALG00000002175	8	1849527	1885616	KIF14	kinesin family member 14 [Source:HGNC Symbol;Acc:HGNC:19181]
ENSGALG00000011299	3	42171062	42204284	KIF25	kinesin family member 25 [Source:HGNC Symbol;Acc:HGNC:6390]
ENSGALG00000007215	2	14216681	14250579	KIF5B	kinesin family member 5B [Source:HGNC Symbol;Acc:HGNC:6324]
ENSGALG00000010057	3	29057815	29200014	KIF6	kinesin family member 6 [Source:HGNC Symbol;Acc:HGNC:21202]
ENSGALG00000037913	2	129099987	129104940	KLF10	Kruppel like factor 10 [Source:HGNC Symbol;Acc:HGNC:11810]
ENSGALG00000016926	1	156971306	157234454	KLF12	Kruppel like factor 12 [Source:HGNC Symbol;Acc:HGNC:6346]
ENSGALG00000016907	1	159079009	159298796	KLHL1	kelch like family member 1 [Source:HGNC Symbol;Acc:HGNC:6352]
ENSGALG00000012489	5	59000393	59014243	KLHL28	kelch like family member 28 [Source:HGNC Symbol;Acc:HGNC:19741]
ENSGALG00000004665	14	4711241	4717534	KPNA7	karyopherin subunit alpha 7 [Source:HGNC Symbol;Acc:HGNC:21839]
ENSGALG00000010227	1	37893891	37899370	KRR1	KRR1, small subunit processome component homolog [Source:HGNC Symbol;Acc:HGNC:5176]
ENSGALG00000005685	19	9280867	9338537	KSR1	kinase suppressor of ras 1 [Source:HGNC Symbol;Acc:HGNC:6465]
ENSGALG00000015001	3	65714365	65811034	LAMA4	laminin subunit alpha 4 [Source:HGNC Symbol;Acc:HGNC:6484]
ENSGALG00000032570	2	51744320	51778921	LANCL2	LanC like 2 [Source:HGNC Symbol;Acc:HGNC:6509]
ENSGALG00000016265	1	114510878	114546974	LANCL3	LanC like 3 [Source:HGNC Symbol;Acc:HGNC:24767]
ENSGALG00000012559	1	52677272	52964213	LARGE1	LARGE xylosyl- and glucuronyltransferase 1 [Source:HGNC Symbol;Acc:HGNC:6511]
ENSGALG00000008418	5	24136219	24156541	LARGE2	LARGE xylosyl- and glucuronyltransferase 2 [Source:HGNC Symbol;Acc:HGNC:16522]
ENSGALG00000043447	4	102373	128172	LAS1L	LAS1 like, ribosome biogenesis factor [Source:HGNC Symbol;Acc:HGNC:25726]
ENSGALG00000012386	3	48282881	48313454	LATS1	large tumor suppressor kinase 1 [Source:HGNC Symbol;Acc:HGNC:6514]
ENSGALG00000016487	3	101927861	102036259	LDAH	lipid droplet associated hydrolase [Source:HGNC Symbol;Acc:HGNC:26145]
ENSGALG00000011058	8	28687054	28717255	LEPR	leptin receptor [Source:HGNC Symbol;Acc:HGNC:6554]
ENSGALG00000011047	8	28669453	28675304	LEPROT	leptin receptor overlapping transcript [Source:HGNC Symbol;Acc:HGNC:29477]
ENSGALG00000040834	5	3872956	3933478	LGR4	leucine rich repeat containing G protein-coupled receptor 4 [Source:HGNC Symbol;Acc:HGNC:13299]
ENSGALG00000036587	8	6357397	6365792	LHX4	LIM homeobox 4 [Source:HGNC Symbol;Acc:HGNC:21734]
ENSGALG00000007112	8	6289052	6355763	LHX4-AS1	lines homolog 1 [Source:HGNC Symbol;Acc:HGNC:30922]
ENSGALG00000016174	3	83099397	83166465	LMBRD1	LMBR1 domain containing 1 [Source:HGNC Symbol;Acc:HGNC:23038]
ENSGALG00000016920	1	156241202	156370180	LMO7	LIM domain 7 [Source:HGNC Symbol;Acc:HGNC:6646]
ENSGALG00000040582	17	10357033	10450700	LMX1B	LIM/homeobox protein LMX-1.2 [Source:UniProtKB/Swiss-Prot;Acc:P53413]
ENSGALG00000016456	3	97402550	97474091	LPIN1	lipin 1 [Source:HGNC Symbol;Acc:HGNC:13345]
ENSGALG00000019987	3	48355504	48374180	LRP11	LDL receptor related protein 11 [Source:HGNC Symbol;Acc:HGNC:16936]
ENSGALG00000033630	2	129872010	129924602	LRP12	LDL receptor related protein 12 [Source:HGNC Symbol;Acc:HGNC:31708]
ENSGALG00000012407	7	31847235	32428153	LRP1B	LDL receptor related protein 1B [Source:HGNC Symbol;Acc:HGNC:6693]
ENSGALG00000015612	4	81846628	81855691	LRPAP1	LDL receptor related protein associated protein 1 [Source:HGNC Symbol;Acc:HGNC:6701]
ENSGALG00000029130	5	17309958	17314490	LRRC55	leucine rich repeat containing 55 [Source:HGNC Symbol;Acc:HGNC:32324]
ENSGALG00000040620	1	82040709	83004667	LSAMP	Limbic system-associated membrane protein [Source:UniProtKB/Swiss-Prot;Acc:Q98919]
ENSGALG00000005125	20	7721691	7734529	LSM14B	LSM family member 14B [Source:HGNC Symbol;Acc:HGNC:15887]
ENSGALG00000011271	1	44018283	44030483	LUM	lumican [Source:HGNC Symbol;Acc:HGNC:6724]
ENSGALG00000012470	7	34887866	34922529	LYPD6	LY6/PLAUR domain containing 6 [Source:HGNC Symbol;Acc:HGNC:28751]
ENSGALG00000028759	7	34837325	34871773	LYPD6B	LY6/PLAUR domain containing 6B [Source:HGNC Symbol;Acc:HGNC:27018]
ENSGALG00000003693	23	5489790	5603423	MACF1	microtubule-actin crosslinking factor 1 [Source:HGNC Symbol;Acc:HGNC:13664]
ENSGALG00000004224	14	3156898	3476716	MAD1L1	MAD1 mitotic arrest deficient like 1 [Source:HGNC Symbol;Acc:HGNC:6762]
ENSGALG00000017199	1	186248216	186459976	MAML2	mastermind like transcriptional coactivator 2 [Source:HGNC Symbol;Acc:HGNC:16259]
ENSGALG00000009098	4	17793217	17870027	MAMLD1	mastermind like domain containing 1 [Source:HGNC Symbol;Acc:HGNC:2568]
ENSGALG00000013892	3	55051898	55149813	MAP3K5	mitogen-activated protein kinase kinase kinase 5 [Source:HGNC Symbol;Acc:HGNC:6857]
ENSGALG00000037326	5	27523170	27629856	MAP3K9	mitogen-activated protein kinase kinase kinase 9 [Source:HGNC Symbol;Acc:HGNC:6861]
ENSGALG00000012321	5	57949527	58008841	MAP4K5	mitogen-activated protein kinase kinase kinase kinase 5 [Source:HGNC Symbol;Acc:HGNC:6867]
ENSGALG00000013900	3	55151781	55257952	MAP7	microtubule associated protein 7 [Source:HGNC Symbol;Acc:HGNC:6869]
ENSGALG00000021634	23	4226919	4238710	MAP7D1	MAP7 domain containing 1 [Source:HGNC Symbol;Acc:HGNC:25514]
ENSGALG00000030966	26	170725	190143	MAPK13	mitogen-activated protein kinase 13 [Source:HGNC Symbol;Acc:HGNC:6875]
ENSGALG00000031726	3	104543246	104547665	MAPRE3	microtubule associated protein RP/EB family member 3 [Source:HGNC Symbol;Acc:HGNC:6892]
ENSGALG00000016890	1	146761697	146870151	MBNL2	muscleblind-like 2 isoform 7 [Source:RefSeq peptide;Acc:NP_001156848]
ENSGALG00000001866	14	14793864	14802157	MCHR2	melanin-concentrating hormone receptor 2 [Source:RefSeq peptide;Acc:NP_001122137]
ENSGALG00000016332	3	88558038	88679698	MCPH1	N/A
ENSGALG00000030157	10	15407698	15520034	MCTP2	multiple C2 and transmembrane domain containing 2 [Source:HGNC Symbol;Acc:HGNC:25636]
ENSGALG00000012699	2	60595552	60610916	MCUR1	mitochondrial calcium uniporter regulator 1 [Source:HGNC Symbol;Acc:HGNC:21097]
ENSGALG00000010145	3	30048618	30194086	MDGA1	MAM domain-containing glycosylphosphatidylinositol anchor protein 1 precursor [Source:RefSeq peptide;Acc:NP_001038112]
ENSGALG00000008367	5	23884611	23886705	MDK	midkine (neurite growth-promoting factor 2) [Source:HGNC Symbol;Acc:HGNC:6972]
ENSGALG00000007341	5	17229934	17231398	MED19	mediator complex subunit 19 [Source:HGNC Symbol;Acc:HGNC:29600]
ENSGALG00000006855	9	12619518	12636112	MELTF	melanotransferrin [Source:HGNC Symbol;Acc:HGNC:7037]
ENSGALG00000010624	3	33772582	33798156	MEMO1	mediator of cell motility 1 [Source:HGNC Symbol;Acc:HGNC:14014]
ENSGALG00000012000	4	54976333	54999992	METTL14	methyltransferase like 14 [Source:HGNC Symbol;Acc:HGNC:29330]
ENSGALG00000014799	2	101191111	101221653	METTL4	methyltransferase like 4 [Source:HGNC Symbol;Acc:HGNC:24726]
ENSGALG00000003860	4	1723277	1771519	MID2	midline 2 [Source:HGNC Symbol;Acc:HGNC:7096]
ENSGALG00000033150	28	3149524	3157762	MIDN	midnolin [Source:HGNC Symbol;Acc:HGNC:16298]
ENSGALG00000017118	1	178738887	178807133	MIPEP	mitochondrial intermediate peptidase [Source:HGNC Symbol;Acc:HGNC:7104]
ENSGALG00000012473	7	34920828	34933478	MMADHC	methylmalonic aciduria and homocystinuria, cblD type [Source:HGNC Symbol;Acc:HGNC:25221]
ENSGALG00000010331	9	23214990	23250380	MME	membrane metalloendopeptidase [Source:HGNC Symbol;Acc:HGNC:7154]
ENSGALG00000015513	3	72434665	72522000	MMS22L	MMS22 like, DNA repair protein [Source:HGNC Symbol;Acc:HGNC:21475]
ENSGALG00000010051	3	28809480	28840195	MOCS1	molybdenum cofactor synthesis 1 [Source:HGNC Symbol;Acc:HGNC:7190]
ENSGALG00000011366	5	49747873	49768260	MOK	MOK protein kinase [Source:HGNC Symbol;Acc:HGNC:9833]
ENSGALG00000011483	3	42945262	42955341	MPC1	mitochondrial pyruvate carrier 1 [Source:HGNC Symbol;Acc:HGNC:21606]
ENSGALG00000031294	2	49945149	49973603	MPLKIP	M-phase specific PLK1 interacting protein [Source:HGNC Symbol;Acc:HGNC:16002]
ENSGALG00000026239	3	104502101	104506561	MPV17	MPV17, mitochondrial inner membrane protein [Source:HGNC Symbol;Acc:HGNC:7224]
ENSGALG00000005531	20	8323108	8327100	MRGBP	MRG domain binding protein [Source:HGNC Symbol;Acc:HGNC:15866]
ENSGALG00000004238	14	3477592	3479841	MRM2	mitochondrial rRNA methyltransferase 2 [Source:HGNC Symbol;Acc:HGNC:16352]
ENSGALG00000014435	1	77585838	77587391	MRPL51	mitochondrial ribosomal protein L51 [Source:HGNC Symbol;Acc:HGNC:14044]
ENSGALG00000042941	25	444013	447020	MRPL9	mitochondrial ribosomal protein L9 [Source:HGNC Symbol;Acc:HGNC:14277]
ENSGALG00000015628	4	82077207	82117662	MSANTD1	Myb/SANT DNA binding domain containing 1 [Source:HGNC Symbol;Acc:HGNC:33741]
ENSGALG00000039615	4	148089	187947	MSN	moesin [Source:HGNC Symbol;Acc:HGNC:7373]
ENSGALG00000038952	15	11087865	11089487	MTFP1	mitochondrial fission process 1 [Source:HGNC Symbol;Acc:HGNC:26945]
ENSGALG00000005164	20	7757087	7761764	MTG2	mitochondrial ribosome associated GTPase 2 [Source:HGNC Symbol;Acc:HGNC:16239]
ENSGALG00000011797	5	53109020	53146638	MTHFD1	methylenetetrahydrofolate dehydrogenase, cyclohydrolase and formyltetrahydrofolate synthetase 1 [Source:HGNC Symbol;Acc:HGNC:7432]
ENSGALG00000012412	3	48743511	48885669	MTHFD1L	methylenetetrahydrofolate dehydrogenase (NADP+ dependent) 1-like [Source:HGNC Symbol;Acc:HGNC:21055]
ENSGALG00000008051	15	11209733	11284165	MTMR3	myotubularin related protein 3 [Source:HGNC Symbol;Acc:HGNC:7451]
ENSGALG00000013576	4	61619295	61668372	MTNR1A	melatonin receptor 1A [Source:HGNC Symbol;Acc:HGNC:7463]
ENSGALG00000000164	26	1011100	1020608	MYBPH	Myosin-binding protein H [Source:UniProtKB/Swiss-Prot;Acc:Q05623]
ENSGALG00000016915	1	155590258	155794536	MYCBP2	MYC binding protein 2, E3 ubiquitin protein ligase [Source:HGNC Symbol;Acc:HGNC:23386]
ENSGALG00000016837	1	139372816	139739613	MYO16	myosin XVI [Source:HGNC Symbol;Acc:HGNC:29822]
ENSGALG00000001571	28	1845107	1858231	MYO1F	myosin IF [Source:HGNC Symbol;Acc:HGNC:7600]
ENSGALG00000017072	1	175887797	175900550	N4BP2L1	NEDD4 binding protein 2 like 1 [Source:HGNC Symbol;Acc:HGNC:25037]
ENSGALG00000042614	3	98774803	98935588	NBAS	neuroblastoma amplified sequence [Source:HGNC Symbol;Acc:HGNC:15625]
ENSGALG00000039448	1	77587492	77611310	NCAPD2	non-SMC condensin I complex subunit D2 [Source:HGNC Symbol;Acc:HGNC:24305]
ENSGALG00000004477	19	6611731	6668011	NCOR1	nuclear receptor corepressor 1 [Source:HGNC Symbol;Acc:HGNC:7672]
ENSGALG00000003120	15	4857712	5022472	NCOR2	nuclear receptor corepressor 2 [Source:HGNC Symbol;Acc:HGNC:7673]
ENSGALG00000014801	2	101172292	101191045	NDC80	NDC80, kinetochore complex component [Source:HGNC Symbol;Acc:HGNC:16909]
ENSGALG00000039448	1	77587492	77611310	NCAPD2	non-SMC condensin I complex subunit D2 [Source:HGNC Symbol;Acc:HGNC:24305]
ENSGALG00000012015	4	56090529	56204870	NDST4	N-deacetylase and N-sulfotransferase 4 [Source:HGNC Symbol;Acc:HGNC:20779]
ENSGALG00000004302	7	6553073	6593673	NDUFA10	NADH:ubiquinone oxidoreductase subunit A10 [Source:HGNC Symbol;Acc:HGNC:7684]
ENSGALG00000039196	24	4060551	4132678	NECTIN1	nectin cell adhesion molecule 1 [Source:HGNC Symbol;Acc:HGNC:9706]
ENSGALG00000000314	22	1089664	1094517	NEFL	neurofilament light [Source:HGNC Symbol;Acc:HGNC:7739]
ENSGALG00000000317	22	1099224	1103124	NEFM	neurofilament medium [Source:HGNC Symbol;Acc:HGNC:7734]
ENSGALG00000001586	10	3093520	3097731	NEIL1	endonuclease VIII-like 1 [Source:RefSeq peptide;Acc:NP_001074345]
ENSGALG00000008073	15	11345756	11387084	NF2	neurofibromin 2 [Source:HGNC Symbol;Acc:HGNC:7773]
ENSGALG00000039300	11	18970305	19035547	NFAT5	nuclear factor of activated T-cells 5 [Source:RefSeq peptide;Acc:NP_001185929]
ENSGALG00000030200	22	239448	250848	NFU1	NFU1 iron-sulfur cluster scaffold [Source:HGNC Symbol;Acc:HGNC:16287]
ENSGALG00000028506	4	1677613	1695932	NHSL2	NHS like 2 [Source:HGNC Symbol;Acc:HGNC:33737]
ENSGALG00000000650	11	18933257	18934625	NIP7	NIP7, nucleolar pre-rRNA processing protein [Source:HGNC Symbol;Acc:HGNC:24328]
ENSGALG00000007585	25	477447	480246	NIT1	nitrilase 1 [Source:HGNC Symbol;Acc:HGNC:7828]
ENSGALG00000029677	2	46118590	46138687	NME8	NME/NM23 family member 8 [Source:HGNC Symbol;Acc:HGNC:16473]
ENSGALG00000008791	2	20586010	20616616	NMT2	N-myristoyltransferase 2 [Source:HGNC Symbol;Acc:HGNC:7858]
ENSGALG00000038096	19	9342049	9361222	NOS2	nitric oxide synthase 2 [Source:HGNC Symbol;Acc:HGNC:7873]
ENSGALG00000002922	8	4546294	4625309	NOTCH2	notch 2 [Source:HGNC Symbol;Acc:HGNC:7882]
ENSGALG00000002197	13	4020680	4031793	NPM1	nucleophosmin [Source:HGNC Symbol;Acc:HGNC:7910]
ENSGALG00000041820	2	47314604	47379159	NPSR1	neuropeptide S receptor 1 [Source:HGNC Symbol;Acc:HGNC:23631]
ENSGALG00000007140	2	13897619	14006927	NRP1	neuropilin 1 [Source:HGNC Symbol;Acc:HGNC:8004]
ENSGALG00000027255	5	39728194	40668982	NRXN3	neurexin 3 isoform c precursor [Source:RefSeq peptide;Acc:NP_001258854]
ENSGALG00000043439	2	138725244	138851718	NSMCE2	NSE2/MMS21 homolog, SMC5-SMC6 complex SUMO ligase [Source:HGNC Symbol;Acc:HGNC:26513]
ENSGALG00000003816	23	5644083	5652038	NT5C1A	5'-nucleotidase, cytosolic IA [Source:HGNC Symbol;Acc:HGNC:17819]
ENSGALG00000014964	3	63927962	64048931	NT5DC1	5'-nucleotidase domain containing 1 [Source:HGNC Symbol;Acc:HGNC:21556]
ENSGALG00000031122	8	1215502	1361252	NTNG1	netrin G1 [Source:HGNC Symbol;Acc:HGNC:23319]
ENSGALG00000005524	20	8227325	8272370	NTSR1	neurotensin receptor 1 [Source:HGNC Symbol;Acc:HGNC:8039]
ENSGALG00000007241	14	9517550	9590135	NUBP1	nucleotide binding protein 1 [Source:HGNC Symbol;Acc:HGNC:8041]
ENSGALG00000006147	5	12022245	12051050	NUCB2	nucleobindin 2 [Source:HGNC Symbol;Acc:HGNC:8044]
ENSGALG00000004245	14	3479887	3483896	NUDT1	nudix hydrolase 1 [Source:HGNC Symbol;Acc:HGNC:8048]
ENSGALG00000003084	11	2155858	2162490	NUDT21	nudix hydrolase 21 [Source:HGNC Symbol;Acc:HGNC:13870]
ENSGALG00000002667	8	4171799	4181633	OLFML2B	olfactomedin like 2B [Source:HGNC Symbol;Acc:HGNC:24558]
ENSGALG00000003010	11	2046740	2117516	NUP93	nucleoporin 93 [Source:HGNC Symbol;Acc:HGNC:28958]
ENSGALG00000026736	12	3834014	3844076	OGN	osteoglycin [Source:HGNC Symbol;Acc:HGNC:8126]
ENSGALG00000043833	2	20622944	20632542	OLAH	oleoyl-ACP hydrolase [Source:HGNC Symbol;Acc:HGNC:25625]
ENSGALG00000002667	8	4171799	4181633	OLFML2B	olfactomedin like 2B [Source:HGNC Symbol;Acc:HGNC:24558]
ENSGALG00000026080	12	3818278	3825445	OMD	osteomodulin [Source:HGNC Symbol;Acc:HGNC:8134]
ENSGALG00000029652	4	499653	546043	OPHN1	oligophrenin 1 [Source:HGNC Symbol;Acc:HGNC:8148]
ENSGALG00000007758	15	10984373	11047938	OSBP2	oxysterol binding protein 2 [Source:HGNC Symbol;Acc:HGNC:8504]
ENSGALG00000005195	20	7777146	7823786	OSBPL2	oxysterol binding protein like 2 [Source:HGNC Symbol;Acc:HGNC:15761]
ENSGALG00000037695	2	127709702	127726746	OSR2	odd-skipped related transciption factor 2 [Source:HGNC Symbol;Acc:HGNC:15830]
ENSGALG00000016254	1	114206427	114232333	OTC	ornithine carbamoyltransferase [Source:HGNC Symbol;Acc:HGNC:8512]
ENSGALG00000041744	9	5390096	5392727	OTOS	otospiralin [Source:HGNC Symbol;Acc:HGNC:22644]
ENSGALG00000040479	5	17278095	17282397	P2RX3	purinergic receptor P2X 3 [Source:HGNC Symbol;Acc:HGNC:8534]
ENSGALG00000040866	9	14138902	14200554	P3H2	Prolyl 3-hydroxylase 2 [Source:UniProtKB/Swiss-Prot;Acc:Q6JHU7]
ENSGALG00000003800	23	5615266	5628128	PABPC4	poly(A) binding protein cytoplasmic 4 [Source:HGNC Symbol;Acc:HGNC:8557]
ENSGALG00000011560	3	44391631	44587797	PACRG	PARK2 coregulated [Source:HGNC Symbol;Acc:HGNC:19152]
ENSGALG00000033328	8	4465926	4530797	PACS2	phosphofurin acidic cluster sorting protein 2 [Source:HGNC Symbol;Acc:HGNC:23794]
ENSGALG00000014159	1	68405051	68468435	PACSIN2	protein kinase C and casein kinase substrate in neurons 2 [Source:HGNC Symbol;Acc:HGNC:8571]
ENSGALG00000008231	5	23406317	23426266	PACSIN3	protein kinase C and casein kinase substrate in neurons 3 [Source:HGNC Symbol;Acc:HGNC:8572]
ENSGALG00000007125	2	13147839	13582327	PARD3	par-3 family cell polarity regulator [Source:HGNC Symbol;Acc:HGNC:16051]
ENSGALG00000011562	3	44583412	45262251	PARK2	parkin RBR E3 ubiquitin protein ligase [Source:HGNC Symbol;Acc:HGNC:8607]
ENSGALG00000004517	12	3551254	3555032	PARP3	poly(ADP-ribose) polymerase family member 3 [Source:HGNC Symbol;Acc:HGNC:273]
ENSGALG00000027695	12	3541902	3548447	PCBP4	poly(rC) binding protein 4 [Source:HGNC Symbol;Acc:HGNC:8652]
ENSGALG00000016872	1	145416732	145689410	PCCA	propionyl-CoA carboxylase alpha subunit [Source:HGNC Symbol;Acc:HGNC:8653]
ENSGALG00000002553	13	2787812	2837441	PCDH1	protocadherin 1 [Source:HGNC Symbol;Acc:HGNC:8655]
ENSGALG00000036258	1	167019605	167023868	PCDH8	protocadherin 8 [Source:HGNC Symbol;Acc:HGNC:8660]
ENSGALG00000012388	3	48319791	48353946	PCMT1	Protein-L-isoaspartate(D-aspartate) O-methyltransferase [Source:UniProtKB/Swiss-Prot;Acc:Q5F3N1]
ENSGALG00000029292	22	479466	482056	PCNA	Proliferating cell nuclear antigen [Source:UniProtKB/Swiss-Prot;Acc:Q9DEA3]
ENSGALG00000000296	5	27417894	27515489	PCNX1	pecanex homolog 1 (Drosophila) [Source:HGNC Symbol;Acc:HGNC:19740]
ENSGALG00000008734	3	12108851	12205958	PCSK2	proprotein convertase subtilisin/kexin type 2 [Source:HGNC Symbol;Acc:HGNC:8744]
ENSGALG00000036552	14	4772058	4781165	PDAP1	PDGFA associated protein 1 [Source:HGNC Symbol;Acc:HGNC:14634]
ENSGALG00000008885	7	13916604	14102810	PDE1A	phosphodiesterase 1A [Source:HGNC Symbol;Acc:HGNC:8774]
ENSGALG00000039935	2	48070232	48422409	PDE1C	phosphodiesterase 1C [Source:HGNC Symbol;Acc:HGNC:8776]
ENSGALG00000011689	7	26824187	26916285	PDIA5	protein disulfide isomerase family A member 5 [Source:HGNC Symbol;Acc:HGNC:24811]
ENSGALG00000017070	1	175730272	175832231	PDS5B	PDS5 cohesin associated factor B [Source:HGNC Symbol;Acc:HGNC:20418]
ENSGALG00000015492	1	93920637	93930018	PDZK1	PDZ domain containing 1 [Source:HGNC Symbol;Acc:HGNC:8821]
ENSGALG00000007778	15	11069385	11075716	PES1	pescadillo ribosomal biogenesis factor 1 [Source:HGNC Symbol;Acc:HGNC:8848]
ENSGALG00000008421	5	24156271	24162009	PEX16	peroxisomal biogenesis factor 16 [Source:HGNC Symbol;Acc:HGNC:8857]
ENSGALG00000013874	3	55014586	55048250	PEX7	peroxisomal biogenesis factor 7 [Source:HGNC Symbol;Acc:HGNC:8860]
ENSGALG00000026374	25	480300	481691	PFDN2	prefoldin subunit 2 [Source:HGNC Symbol;Acc:HGNC:8867]
ENSGALG00000007022	10	17102714	17124021	PGPEP1L	pyroglutamyl-peptidase I-like [Source:HGNC Symbol;Acc:HGNC:27080]
ENSGALG00000011192	3	41221446	41238413	PHF10	PHD finger protein 10 [Source:HGNC Symbol;Acc:HGNC:18250]
ENSGALG00000039208	12	6697161	6778850	PHF2	PHD finger protein 2 [Source:HGNC Symbol;Acc:HGNC:8920]
ENSGALG00000001522	20	903547	969185	PHF20	PHD finger protein 20 [Source:HGNC Symbol;Acc:HGNC:16098]
ENSGALG00000008403	5	24007420	24133268	PHF21A	PHD finger protein 21A [Source:HGNC Symbol;Acc:HGNC:24156]
ENSGALG00000012888	2	67974972	68108561	PHLPP1	PH domain and leucine rich repeat protein phosphatase 1 [Source:HGNC Symbol;Acc:HGNC:20610]
ENSGALG00000026294	9	12615596	12619483	PIGZ	phosphatidylinositol glycan anchor biosynthesis class Z [Source:HGNC Symbol;Acc:HGNC:30596]
ENSGALG00000013117	1	63896756	64179822	PIK3C2G	phosphatidylinositol-4-phosphate 3-kinase catalytic subunit type 2 gamma [Source:HGNC Symbol;Acc:HGNC:8973]
ENSGALG00000041139	3	106824920	106887182	PINX1	PIN2/TERF1 interacting, telomerase inhibitor 1 [Source:HGNC Symbol;Acc:HGNC:30046]
ENSGALG00000041787	11	72854	94034	PLA2G15	phospholipase A2 group XV [Source:HGNC Symbol;Acc:HGNC:17163]
ENSGALG00000003750	20	4896639	4930862	PLCG1	phospholipase C gamma 1 [Source:HGNC Symbol;Acc:HGNC:9065]
ENSGALG00000013123	1	64181927	64224901	PLCZ1	phospholipase C zeta 1 [Source:HGNC Symbol;Acc:HGNC:19218]
ENSGALG00000010737	3	35569959	35743863	PLD5	phospholipase D family member 5 [Source:HGNC Symbol;Acc:HGNC:26879]
ENSGALG00000012395	3	48612011	48743418	PLEKHG1	pleckstrin homology and RhoGEF domain containing G1 [Source:HGNC Symbol;Acc:HGNC:20884]
ENSGALG00000006783	9	11648141	11698362	PLOD2	procollagen-lysine,2-oxoglutarate 5-dioxygenase 2 [Source:HGNC Symbol;Acc:HGNC:9082]
ENSGALG00000016618	1	127493302	127513081	PNPLA4	patatin like phospholipase domain containing 4 [Source:HGNC Symbol;Acc:HGNC:24887]
ENSGALG00000032042	2	127396511	127417824	POP1	POP1 homolog, ribonuclease P/MRP subunit [Source:HGNC Symbol;Acc:HGNC:30129]
ENSGALG00000013383	23	5611598	5615036	PPIE	peptidylprolyl isomerase E [Source:HGNC Symbol;Acc:HGNC:9258]
ENSGALG00000012364	3	48219984	48239810	PPIL4	peptidylprolyl isomerase like 4 [Source:HGNC Symbol;Acc:HGNC:15702]
ENSGALG00000005061	19	7253583	7312757	PPM1E	protein phosphatase, Mg2+/Mn2+ dependent 1E [Source:HGNC Symbol;Acc:HGNC:19322]
ENSGALG00000021220	20	6864366	6869621	PPP1R3D	protein phosphatase 1 regulatory subunit 3D [Source:HGNC Symbol;Acc:HGNC:9294]
ENSGALG00000007037	5	16683888	16735573	PPP6R3	protein phosphatase 6 regulatory subunit 3 [Source:HGNC Symbol;Acc:HGNC:1173]
ENSGALG00000011963	4	54227382	54312519	PRDM5	PR/SET domain 5 [Source:HGNC Symbol;Acc:HGNC:9349]
ENSGALG00000009981	3	25585744	25620263	PREPL	prolyl endopeptidase-like [Source:HGNC Symbol;Acc:HGNC:30228]
ENSGALG00000004621	20	6188168	6338632	PREX1	phosphatidylinositol-3,4,5-trisphosphate dependent Rac exchange factor 1 [Source:HGNC Symbol;Acc:HGNC:32594]
ENSGALG00000007332	12	14032864	14122229	PRICKLE2	prickle planar cell polarity protein 2 [Source:HGNC Symbol;Acc:HGNC:20340]
ENSGALG00000009900	5	34034669	34149368	PRKD1	protein kinase D1 [Source:HGNC Symbol;Acc:HGNC:9407]
ENSGALG00000003805	6	10526943	10917042	PRKG1	protein kinase, cGMP-dependent, type I [Source:HGNC Symbol;Acc:HGNC:9414]
ENSGALG00000012671	2	58571228	58577382	PRL	Prolactin [Source:UniProtKB/Swiss-Prot;Acc:P14676]
ENSGALG00000000209	22	577126	581857	PRNP	prion protein [Source:HGNC Symbol;Acc:HGNC:9449]
ENSGALG00000041347	22	590972	598174	PROM2	prominin 2 [Source:HGNC Symbol;Acc:HGNC:20685]
ENSGALG00000009791	3	21380528	21428454	PROX1	prospero homeobox 1 [Source:HGNC Symbol;Acc:HGNC:9459]
ENSGALG00000001972	8	1643277	1652216	PRPF38B	pre-mRNA processing factor 38B [Source:HGNC Symbol;Acc:HGNC:25512]
ENSGALG00000016266	1	114579211	114609343	PRRG1	proline rich and Gla domain 1 [Source:HGNC Symbol;Acc:HGNC:9469]
ENSGALG00000012004	4	55013311	55055441	PRSS12	protease, serine 12 [Source:HGNC Symbol;Acc:HGNC:9477]
ENSGALG00000030411	20	7736025	7741407	PSMA7	proteasome subunit alpha 7 [Source:HGNC Symbol;Acc:HGNC:9536]
ENSGALG00000000905	25	383944	386233	PSMB4	proteasome subunit beta 4 [Source:HGNC Symbol;Acc:HGNC:9541]
ENSGALG00000007315	12	14010749	14017128	PSMD6	proteasome 26S subunit, non-ATPase 6 [Source:HGNC Symbol;Acc:HGNC:9564]
ENSGALG00000000707	11	19074876	19080177	PSMD7	proteasome 26S subunit, non-ATPase 7 [Source:HGNC Symbol;Acc:HGNC:9565]
ENSGALG00000008163	3	2948089	3012976	PSME4	proteasome activator subunit 4 [Source:HGNC Symbol;Acc:HGNC:20635]
ENSGALG00000004203	14	3023831	3026578	PSMG3	proteasome assembly chaperone 3 [Source:HGNC Symbol;Acc:HGNC:22420]
ENSGALG00000005476	2	3652705	3758795	PTH1R	parathyroid hormone 1 receptor [Source:HGNC Symbol;Acc:HGNC:9608]
ENSGALG00000010935	1	39960864	40064069	PTPRQ	protein tyrosine phosphatase, receptor type Q [Source:HGNC Symbol;Acc:HGNC:9679]
ENSGALG00000005675	2	21749405	21771949	PTTG1IP	pituitary tumor-transforming 1 interacting protein [Source:HGNC Symbol;Acc:HGNC:13524]
ENSGALG00000011555	3	44204197	44347294	QKI	protein quaking [Source:RefSeq peptide;Acc:NP_989641]
ENSGALG00000003933	8	6368619	6376158	QSOX1	Sulfhydryl oxidase 1 [Source:UniProtKB/Swiss-Prot;Acc:Q8JGM4]
ENSGALG00000012300	3	46971132	46990279	RAB32	RAB32, member RAS oncogene family [Source:HGNC Symbol;Acc:HGNC:9772]
ENSGALG00000031893	2	49804311	49868305	RALA	RAS like proto-oncogene A [Source:HGNC Symbol;Acc:HGNC:9839]
ENSGALG00000010088	5	36443905	36556629	RALGAPA1	ral GTPase-activating protein subunit alpha-1 isoform 3 [Source:RefSeq peptide;Acc:NP_001264381]
ENSGALG00000033696	20	1689069	1801999	RALY	RALY heterogeneous nuclear ribonucleoprotein [Source:HGNC Symbol;Acc:HGNC:15921]
ENSGALG00000039288	12	3555177	3570458	RBM5	RNA binding motif protein 5 [Source:RefSeq peptide;Acc:NP_001012798]
ENSGALG00000030432	22	559012	571279	RASSF2	Ras association domain family member 2 [Source:HGNC Symbol;Acc:HGNC:9883]
ENSGALG00000006043	14	7172547	7204283	RBBP6	RB binding protein 6, ubiquitin ligase [Source:HGNC Symbol;Acc:HGNC:9889]
ENSGALG00000034325	14	11257243	12010449	RBFOX1	RNA binding protein, fox-1 homolog 1 [Source:HGNC Symbol;Acc:HGNC:18222]
ENSGALG00000010043	3	27695420	27760507	RBKS	ribokinase [Source:HGNC Symbol;Acc:HGNC:30325]
ENSGALG00000039288	12	3555177	3570458	RBM5	RNA binding motif protein 5 [Source:RefSeq peptide;Acc:NP_001012798]
ENSGALG00000011384	5	49878940	49960796	RCOR1	REST corepressor 1 [Source:HGNC Symbol;Acc:HGNC:17441]
ENSGALG00000019873	3	100529562	100534524	RDH14	retinol dehydrogenase 14 (all-trans/9-cis/11-cis) [Source:HGNC Symbol;Acc:HGNC:19979]
ENSGALG00000014918	3	63708920	63744221	RFX6	regulatory factor X6 [Source:HGNC Symbol;Acc:HGNC:21478]
ENSGALG00000019087	1	173788648	173795652	RFXAP	regulatory factor X associated protein [Source:HGNC Symbol;Acc:HGNC:9988]
ENSGALG00000039772	3	35978482	36233352	RGS7	regulator of G-protein signaling 7 [Source:HGNC Symbol;Acc:HGNC:10003]
ENSGALG00000044554	2	127389771	127396467	RIDA	reactive intermediate imine deaminase A homolog [Source:HGNC Symbol;Acc:HGNC:16897]
ENSGALG00000031248	2	123036659	123049268	RMDN1	regulator of microtubule dynamics 1 [Source:HGNC Symbol;Acc:HGNC:24285]
ENSGALG00000012968	3	48976608	48996654	RMND1	required for meiotic nuclear division 1 homolog [Source:HGNC Symbol;Acc:HGNC:21176]
ENSGALG00000012700	2	60639783	60668283	RNF182	ring finger protein 182 [Source:HGNC Symbol;Acc:HGNC:28522]
ENSGALG00000040925	15	11100323	11109863	RNF215	ring finger protein 215 [Source:HGNC Symbol;Acc:HGNC:33434]
ENSGALG00000004629	14	4597226	4660908	RNF216	ring finger protein 216 [Source:HGNC Symbol;Acc:HGNC:21698]
ENSGALG00000001841	14	14764125	14776153	ROGDI	rogdi homolog [Source:HGNC Symbol;Acc:HGNC:29478]
ENSGALG00000033941	25	451974	460204	RORC	RAR related orphan receptor C [Source:HGNC Symbol;Acc:HGNC:10260]
ENSGALG00000005953	8	14565635	14599707	RPAP2	RNA polymerase II associated protein 2 [Source:HGNC Symbol;Acc:HGNC:25791]
ENSGALG00000006179	11	18734108	18738362	RPL13	ribosomal protein L13 [Source:HGNC Symbol;Acc:HGNC:10303]
ENSGALG00000003815	20	5019735	5040633	RPN2	ribophorin II [Source:HGNC Symbol;Acc:HGNC:10382]
ENSGALG00000008794	2	20616523	20619955	RPP38	ribonuclease P/MRP subunit p38 [Source:HGNC Symbol;Acc:HGNC:30329]
ENSGALG00000011473	3	42658054	42929957	RPS6KA2	ribosomal protein S6 kinase A2 [Source:HGNC Symbol;Acc:HGNC:10431]
ENSGALG00000016392	3	93709131	93716212	RPS7	ribosomal protein S7 [Source:HGNC Symbol;Acc:HGNC:10440]
ENSGALG00000012181	4	58101325	58112439	RRH	retinal pigment epithelium-derived rhodopsin homolog [Source:HGNC Symbol;Acc:HGNC:10450]
ENSGALG00000040891	2	19997121	20097307	RSU1	Ras suppressor protein 1 [Source:HGNC Symbol;Acc:HGNC:10464]
ENSGALG00000007732	15	10623285	10688819	RTN4R	reticulon 4 receptor [Source:HGNC Symbol;Acc:HGNC:18601]
ENSGALG00000032903	5	17263798	17267615	RTN4RL2	reticulon 4 receptor-like 2 [Source:HGNC Symbol;Acc:HGNC:23053]
ENSGALG00000029764	4	600259	612969	RXFP2	relaxin/insulin like family peptide receptor 2 [Source:HGNC Symbol;Acc:HGNC:17318]
ENSGALG00000009705	5	30373099	30557874	RYR3	ryanodine receptor 3 [Source:HGNC Symbol;Acc:HGNC:10485]
ENSGALG00000028774	25	464701	466723	S100A10	Protein S100-A10 [Source:UniProtKB/Swiss-Prot;Acc:P27003]
ENSGALG00000032903	5	17263798	17267615	RTN4RL2	reticulon 4 receptor-like 2 [Source:HGNC Symbol;Acc:HGNC:23053]
ENSGALG00000012342	3	47339877	47870119	SASH1	SAM and SH3 domain containing 1 [Source:HGNC Symbol;Acc:HGNC:19182]
ENSGALG00000010641	3	33951859	33961850	SCCPDH	saccharopine dehydrogenase (putative) [Source:HGNC Symbol;Acc:HGNC:24275]
ENSGALG00000043583	10	9546288	9573569	SCG3	secretogranin-3 isoform 2 precursor [Source:RefSeq peptide;Acc:NP_001280207]
ENSGALG00000040424	1	77568659	77576825	SCNN1A	sodium channel epithelial 1 alpha subunit [Source:HGNC Symbol;Acc:HGNC:10599]
ENSGALG00000041401	21	202192	210570	SDHB	succinate dehydrogenase complex iron sulfur subunit B [Source:HGNC Symbol;Acc:HGNC:10681]
ENSGALG00000039704	8	4531053	4539913	SEC22B	Vesicle-trafficking protein SEC22b [Source:UniProtKB/Swiss-Prot;Acc:Q5ZJW4]
ENSGALG00000015308	3	67569395	67624889	SEC63	SEC63 homolog, protein translocation regulator [Source:HGNC Symbol;Acc:HGNC:21082]
ENSGALG00000004476	12	3527022	3534636	SEMA3G	semaphorin 3G [Source:HGNC Symbol;Acc:HGNC:30400]
ENSGALG00000028685	2	78594765	78914685	SEMA5A	semaphorin 5A [Source:HGNC Symbol;Acc:HGNC:10736]
ENSGALG00000001412	10	2976811	3010804	SEMA7A	semaphorin 7A (John Milton Hagen blood group) [Source:HGNC Symbol;Acc:HGNC:10741]
ENSGALG00000004476	12	3527022	3534636	SEMA3G	semaphorin 3G [Source:HGNC Symbol;Acc:HGNC:30400]
ENSGALG00000007381	5	17253834	17257201	SERPING1	serpin family G member 1 [Source:HGNC Symbol;Acc:HGNC:1228]
ENSGALG00000034802	5	48144320	48197409	SETD3	histone-lysine N-methyltransferase setd3 [Source:RefSeq peptide;Acc:NP_001006486]
ENSGALG00000002247	11	1407044	1411256	SETD6	SET domain containing 6 [Source:HGNC Symbol;Acc:HGNC:26116]
ENSGALG00000007937	15	11112091	11125582	SF3A1	splicing factor 3a subunit 1 [Source:HGNC Symbol;Acc:HGNC:10765]
ENSGALG00000030824	3	45974680	45975584	SF3B5	splicing factor 3b subunit 5 [Source:HGNC Symbol;Acc:HGNC:21083]
ENSGALG00000031997	2	46095018	46105431	SFRP4	secreted frizzled related protein 4 [Source:HGNC Symbol;Acc:HGNC:10778]
ENSGALG00000020005	3	42961506	42978787	SFT2D1	SFT2 domain containing 1 [Source:HGNC Symbol;Acc:HGNC:21102]
ENSGALG00000028448	1	88855233	88891544	SH2D1B	SH2 domain containing 1B [Source:HGNC Symbol;Acc:HGNC:30416]
ENSGALG00000004140	7	5794582	5827542	SH3BP4	SH3 domain binding protein 4 [Source:HGNC Symbol;Acc:HGNC:10826]
ENSGALG00000002831	13	9569522	9636919	SH3PXD2B	SH3 and PX domains 2B [Source:HGNC Symbol;Acc:HGNC:29242]
ENSGALG00000003771	28	4363285	4377023	SIN3B	SIN3 transcription regulator family member B [Source:HGNC Symbol;Acc:HGNC:19354]
ENSGALG00000025948	20	896380	902846	SLA2	Src like adaptor 2 [Source:HGNC Symbol;Acc:HGNC:17329]
ENSGALG00000016913	1	155363810	155418979	SLAIN1	SLAIN motif family member 1 [Source:HGNC Symbol;Acc:HGNC:26387]
ENSGALG00000002957	11	2036729	2043802	SLC12A3	solute carrier family 12 member 3 [Source:HGNC Symbol;Acc:HGNC:10912]
ENSGALG00000009759	1	32158281	32250088	SLC16A7	solute carrier family 16 member 7 [Source:HGNC Symbol;Acc:HGNC:10928]
ENSGALG00000030511	7	6682183	6687383	SLC19A1	solute carrier family 19 member 1 [Source:HGNC Symbol;Acc:HGNC:10937]
ENSGALG00000001938	8	1583384	1602998	SLC25A24	solute carrier family 25 member 24 [Source:HGNC Symbol;Acc:HGNC:20662]
ENSGALG00000016691	1	130453455	130456984	SLC25A6	solute carrier family 25 member 6 [Source:HGNC Symbol;Acc:HGNC:10992]
ENSGALG00000040498	26	127103	148112	SLC26A8	solute carrier family 26 member 8 [Source:HGNC Symbol;Acc:HGNC:14468]
ENSGALG00000005703	10	11129292	11143978	SLC30A4	solute carrier family 30 member 4 [Source:HGNC Symbol;Acc:HGNC:11015]
ENSGALG00000008438	5	24201697	24207022	SLC35C1	solute carrier family 35 member C1 [Source:HGNC Symbol;Acc:HGNC:20197]
ENSGALG00000003794	28	4413156	4420848	SLC35E1	solute carrier family 35 member E1 [Source:HGNC Symbol;Acc:HGNC:20803]
ENSGALG00000012166	7	29649037	29680426	SLC35F5	solute carrier family 35 member F5 [Source:HGNC Symbol;Acc:HGNC:23617]
ENSGALG00000033340	21	213564	251024	SLC45A1	solute carrier family 45 member 1 [Source:HGNC Symbol;Acc:HGNC:17939]
ENSGALG00000030032	7	21178736	21333202	SLC4A10	solute carrier family 4 member 10 [Source:HGNC Symbol;Acc:HGNC:13811]
ENSGALG00000016017	4	88863709	88993488	SLC4A11	solute carrier family 4 member 11 [Source:HGNC Symbol;Acc:HGNC:16438]
ENSGALG00000010047	3	27902931	27919141	SLC4A1AP	solute carrier family 4 member 1 adaptor protein [Source:HGNC Symbol;Acc:HGNC:13813]
ENSGALG00000040541	3	104480220	104484822	SLC5A6	solute carrier family 5 member 6 [Source:HGNC Symbol;Acc:HGNC:11041]
ENSGALG00000013180	2	85712568	85738308	SLC6A18	solute carrier family 6 member 18 [Source:HGNC Symbol;Acc:HGNC:26441]
ENSGALG00000004246	19	6346631	6369833	SLC6A4	solute carrier family 6 member 4 [Source:HGNC Symbol;Acc:HGNC:11050]
ENSGALG00000021158	11	9941798	9954055	SLC7A9	solute carrier family 7 member 9 [Source:HGNC Symbol;Acc:HGNC:11067]
ENSGALG00000005460	20	8179843	8207342	SLCO4A1	solute carrier organic anion transporter family member 4A1 [Source:HGNC Symbol;Acc:HGNC:10953]
ENSGALG00000001916	13	4953906	5428938	SLIT3	slit guidance ligand 3 [Source:HGNC Symbol;Acc:HGNC:11087]
ENSGALG00000016904	1	151665231	151679314	SLITRK6	SLIT and NTRK like family member 6 [Source:HGNC Symbol;Acc:HGNC:23503]
ENSGALG00000034414	13	8543057	8553940	SLU7	SLU7 homolog, splicing factor [Source:HGNC Symbol;Acc:HGNC:16939]
ENSGALG00000035701	10	19226790	19286985	SMAD3	SMAD family member 3 [Source:HGNC Symbol;Acc:HGNC:6769]
ENSGALG00000017050	1	173744731	173786052	SMAD9	SMAD family member 9 [Source:HGNC Symbol;Acc:HGNC:6774]
ENSGALG00000016467	3	100135690	100170162	SMC6	structural maintenance of chromosomes 6 [Source:HGNC Symbol;Acc:HGNC:20466]
ENSGALG00000014811	2	101090882	101163409	SMCHD1	structural maintenance of chromosomes flexible hinge domain containing 1 [Source:HGNC Symbol;Acc:HGNC:29090]
ENSGALG00000011205	3	41689711	41825990	SMOC2	SPARC related modular calcium binding 2 [Source:HGNC Symbol;Acc:HGNC:20323]
ENSGALG00000034950	11	207011	256580	SMPD3	sphingomyelin phosphodiesterase 3 [Source:HGNC Symbol;Acc:HGNC:14240]
ENSGALG00000004655	14	4666154	4709373	SMURF1	SMAD specific E3 ubiquitin protein ligase 1 [Source:HGNC Symbol;Acc:HGNC:16807]
ENSGALG00000037913	2	129099987	129104940	KLF10	Kruppel like factor 10 [Source:HGNC Symbol;Acc:HGNC:11810]
ENSGALG00000016926	1	156971306	157234454	KLF12	Kruppel like factor 12 [Source:HGNC Symbol;Acc:HGNC:6346]
ENSGALG00000016907	1	159079009	159298796	KLHL1	kelch like family member 1 [Source:HGNC Symbol;Acc:HGNC:6352]
ENSGALG00000012489	5	59000393	59014243	KLHL28	kelch like family member 28 [Source:HGNC Symbol;Acc:HGNC:19741]
ENSGALG00000001449	10	3042220	3053067	STRA6	stimulated by retinoic acid 6 [Source:HGNC Symbol;Acc:HGNC:30650]
ENSGALG00000002001	8	1664323	1690061	STXBP3	syntaxin binding protein 3 [Source:HGNC Symbol;Acc:HGNC:11446]
ENSGALG00000012336	3	47205316	47311153	STXBP5	syntaxin binding protein 5 [Source:HGNC Symbol;Acc:HGNC:19665]
ENSGALG00000007652	12	15139306	15241268	SUCLG2	succinate-CoA ligase GDP-forming beta subunit [Source:HGNC Symbol;Acc:HGNC:11450]
ENSGALG00000031758	2	49974128	50303422	SUGCT	succinyl-CoA:glutarate-CoA transferase [Source:HGNC Symbol;Acc:HGNC:16001]
ENSGALG00000044554	2	127389771	127396467	RIDA	reactive intermediate imine deaminase A homolog [Source:HGNC Symbol;Acc:HGNC:16897]
ENSGALG00000031248	2	123036659	123049268	RMDN1	regulator of microtubule dynamics 1 [Source:HGNC Symbol;Acc:HGNC:24285]
ENSGALG00000012968	3	48976608	48996654	RMND1	required for meiotic nuclear division 1 homolog [Source:HGNC Symbol;Acc:HGNC:21176]
ENSGALG00000007652	12	15139306	15241268	SUCLG2	succinate-CoA ligase GDP-forming beta subunit [Source:HGNC Symbol;Acc:HGNC:11450]
ENSGALG00000031758	2	49974128	50303422	SUGCT	succinyl-CoA:glutarate-CoA transferase [Source:HGNC Symbol;Acc:HGNC:16001]
ENSGALG00000027482	11	18919691	18925021	SNTB2	syntrophin beta 2 [Source:HGNC Symbol;Acc:HGNC:11169]
ENSGALG00000040687	25	414169	430258	SNX27	sorting nexin family member 27 [Source:HGNC Symbol;Acc:HGNC:20073]
ENSGALG00000010025	5	36126011	36150347	SNX6	sorting nexin 6 [Source:HGNC Symbol;Acc:HGNC:14970]
ENSGALG00000004255	14	3484434	3508046	SNX8	sorting nexin 8 [Source:HGNC Symbol;Acc:HGNC:14972]
ENSGALG00000003148	7	3803012	4151268	SPAG16	sperm associated antigen 16 [Source:HGNC Symbol;Acc:HGNC:23225]
ENSGALG00000001942	13	4874941	4897864	SPDL1	spindle apparatus coiled-coil protein 1 [Source:HGNC Symbol;Acc:HGNC:26010]
ENSGALG00000028363	11	18702203	18732726	SPG7	SPG7, paraplegin matrix AAA peptidase subunit [Source:HGNC Symbol;Acc:HGNC:11237]
ENSGALG00000000521	11	18813778	18819983	SPIRE2	spire type actin nucleation factor 2 [Source:HGNC Symbol;Acc:HGNC:30623]
ENSGALG00000004129	7	5634969	5649050	SPP2	secreted phosphoprotein 2 [Source:HGNC Symbol;Acc:HGNC:11256]
ENSGALG00000002506	21	3320459	3354678	SPSB1	splA/ryanodine receptor domain and SOCS box containing 1 [Source:HGNC Symbol;Acc:HGNC:30628]
ENSGALG00000031928	5	39473855	39531939	SPTLC2	serine palmitoyltransferase long chain base subunit 2 [Source:HGNC Symbol;Acc:HGNC:11278]
ENSGALG00000010625	3	33837372	33858136	SRD5A2	steroid 5 alpha-reductase 2 [Source:HGNC Symbol;Acc:HGNC:11285]
ENSGALG00000037546	26	106950	126912	SRPK1	SRSF protein kinase 1 [Source:HGNC Symbol;Acc:HGNC:11305]
ENSGALG00000043100	1	114302617	114343558	SRPX	sushi repeat containing protein, X-linked [Source:HGNC Symbol;Acc:HGNC:11309]
ENSGALG00000005614	15	7445241	7447016	SRRD	SRR1 domain containing [Source:HGNC Symbol;Acc:HGNC:33910]
ENSGALG00000005145	20	7741772	7756943	SS18L1	SS18L1, nBAF chromatin remodeling complex subunit [Source:HGNC Symbol;Acc:HGNC:15592]
ENSGALG00000007520	5	17282511	17290657	SSRP1	structure specific recognition protein 1 [Source:HGNC Symbol;Acc:HGNC:11327]
ENSGALG00000015252	1	85326697	85378993	ST3GAL6	ST3 beta-galactoside alpha-2,3-sialyltransferase 6 [Source:HGNC Symbol;Acc:HGNC:18080]
ENSGALG00000006882	10	14943758	14970569	ST8SIA2	ST8 alpha-N-acetyl-neuraminide alpha-2,8-sialyltransferase 2 [Source:HGNC Symbol;Acc:HGNC:10870]
ENSGALG00000039092	2	45700604	45774469	STAC	SH3 and cysteine rich domain [Source:HGNC Symbol;Acc:HGNC:11353]
ENSGALG00000001470	10	3071353	3074470	STOML1	stomatin like 1 [Source:HGNC Symbol;Acc:HGNC:14560]
ENSGALG00000004736	20	6434901	6458347	STAU1	staufen double-stranded RNA binding protein 1 [Source:HGNC Symbol;Acc:HGNC:11370]
ENSGALG00000000364	22	1287516	1298028	STC1	stanniocalcin 1 [Source:HGNC Symbol;Acc:HGNC:11373]
ENSGALG00000002816	13	9525740	9568153	STK10	Serine/threonine-protein kinase 10 [Source:UniProtKB/Swiss-Prot;Acc:F1NBT0]
ENSGALG00000040008	28	3095189	3129349	STK11	Serine/threonine-protein kinase STK11 [Source:UniProtKB/Swiss-Prot;Acc:Q0GGW5]
ENSGALG00000032850	2	127561546	127690748	STK3	serine/threonine kinase 3 [Source:HGNC Symbol;Acc:HGNC:11406]
ENSGALG00000001470	10	3071353	3074470	STOML1	stomatin like 1 [Source:HGNC Symbol;Acc:HGNC:14560]
ENSGALG00000001449	10	3042220	3053067	STRA6	stimulated by retinoic acid 6 [Source:HGNC Symbol;Acc:HGNC:30650]
ENSGALG00000002001	8	1664323	1690061	STXBP3	syntaxin binding protein 3 [Source:HGNC Symbol;Acc:HGNC:11446]
ENSGALG00000012336	3	47205316	47311153	STXBP5	syntaxin binding protein 5 [Source:HGNC Symbol;Acc:HGNC:19665]
ENSGALG00000007652	12	15139306	15241268	SUCLG2	succinate-CoA ligase GDP-forming beta subunit [Source:HGNC Symbol;Acc:HGNC:11450]
ENSGALG00000031758	2	49974128	50303422	SUGCT	succinyl-CoA:glutarate-CoA transferase [Source:HGNC Symbol;Acc:HGNC:16001]
ENSGALG00000004593	20	5915963	6057704	SULF2	sulfatase 2 [Source:HGNC Symbol;Acc:HGNC:20392]
ENSGALG00000010048	3	27919189	27939284	SUPT7L	SPT7-like STAGA complex gamma subunit [Source:HGNC Symbol;Acc:HGNC:30632]
ENSGALG00000001449	10	3042220	3053067	STRA6	stimulated by retinoic acid 6 [Source:HGNC Symbol;Acc:HGNC:30650]
ENSGALG00000007331	2	14680448	14814583	SVIL	supervillin [Source:HGNC Symbol;Acc:HGNC:11480]
ENSGALG00000045232	20	6834329	6853722	SYCP2	synaptonemal complex protein 2 [Source:HGNC Symbol;Acc:HGNC:11490]
ENSGALG00000011811	5	53230757	53405934	SYNE2	spectrin repeat containing nuclear envelope protein 2 [Source:HGNC Symbol;Acc:HGNC:17084]
ENSGALG00000011489	3	43047577	43055502	T	T brachyury transcription factor [Source:HGNC Symbol;Acc:HGNC:11515]
ENSGALG00000005121	20	7672642	7711810	TAF4	TATA-box binding protein associated factor 4 [Source:HGNC Symbol;Acc:HGNC:11537]
ENSGALG00000014428	1	77546407	77554992	TAPBPL	TAP binding protein like [Source:HGNC Symbol;Acc:HGNC:30683]
ENSGALG00000039130	26	216937	233154	TBC1D22B	TBC1 domain family member 22B [Source:HGNC Symbol;Acc:HGNC:21602]
ENSGALG00000032097	2	47177036	47209226	TBX20	T-box transcription factor TBX20 [Source:UniProtKB/Swiss-Prot;Acc:Q8UW76]
ENSGALG00000000129	11	18820530	18838960	TCF25	transcription factor 25 [Source:HGNC Symbol;Acc:HGNC:29181]
ENSGALG00000011189	3	41213958	41220323	TCTE3	t-complex-associated-testis-expressed 3 [Source:HGNC Symbol;Acc:HGNC:11695]
ENSGALG00000016492	3	102273998	102283354	TDRD15	tudor domain containing 15 [Source:HGNC Symbol;Acc:HGNC:45037]
ENSGALG00000031812	25	447257	451845	TDRKH	tudor and KH domain containing [Source:HGNC Symbol;Acc:HGNC:11713]
ENSGALG00000011373	5	49790246	49829496	TECPR2	tectonin beta-propeller repeat containing 2 [Source:HGNC Symbol;Acc:HGNC:19957]
ENSGALG00000002319	23	4293438	4304075	TEKT2	tektin 2 [Source:HGNC Symbol;Acc:HGNC:11725]
ENSGALG00000007257	14	9523644	9544651	TEKT5	tektin 5 [Source:HGNC Symbol;Acc:HGNC:26554]
ENSGALG00000001768	13	5569975	6177414	TENM2	teneurin transmembrane protein 2 [Source:HGNC Symbol;Acc:HGNC:29943]
ENSGALG00000013183	2	85740047	85772412	TERT	telomerase reverse transcriptase [Source:HGNC Symbol;Acc:HGNC:11730]
ENSGALG00000040557	1	25430536	25492527	TFEC	transcription factor EC [Source:RefSeq peptide;Acc:NP_001006229]
ENSGALG00000005623	15	7446501	7454301	TFIP11	tuftelin interacting protein 11 [Source:HGNC Symbol;Acc:HGNC:17165]
ENSGALG00000004804	20	6641190	6657060	TGM3	transglutaminase 3 [Source:HGNC Symbol;Acc:HGNC:11779]
ENSGALG00000021232	20	6675587	6691399	TGM6	transglutaminase 6 [Source:HGNC Symbol;Acc:HGNC:16255]
ENSGALG00000002144	23	4205130	4226687	THRAP3	thyroid hormone receptor associated protein 3 [Source:HGNC Symbol;Acc:HGNC:22964]
ENSGALG00000004845	5	17262339	17262897	TIMM10	translocase of inner mitochondrial membrane 10 [Source:HGNC Symbol;Acc:HGNC:11814]
ENSGALG00000024480	1	93698488	93704946	TIMMDC1	translocase of inner mitochondrial membrane domain containing 1 [Source:HGNC Symbol;Acc:HGNC:1321]
ENSGALG00000008166	3	3021862	3024468	TLR15	Gallus gallus toll-like receptor 15 (TLR15), mRNA. [Source:RefSeq mRNA;Acc:NM_001037835]
ENSGALG00000013468	4	61315978	61324350	TLR3	toll like receptor 3 [Source:HGNC Symbol;Acc:HGNC:11849]
ENSGALG00000002191	13	4052929	4055527	TLX3	T-cell leukemia homeobox 3 [Source:HGNC Symbol;Acc:HGNC:13532]
ENSGALG00000002742	15	4560242	4746456	TMEM132B	transmembrane protein 132B [Source:HGNC Symbol;Acc:HGNC:29397]
ENSGALG00000004199	14	3012155	3022107	TMEM184A	transmembrane protein 184A [Source:HGNC Symbol;Acc:HGNC:28797]
ENSGALG00000036876	22	484294	499838	TMEM230	Transmembrane protein 230 [Source:UniProtKB/Swiss-Prot;Acc:Q5ZLH4]
ENSGALG00000003778	28	4384817	4391056	TMEM38A	transmembrane protein 38A [Source:HGNC Symbol;Acc:HGNC:28462]
ENSGALG00000037371	2	138399888	138435087	TMEM65	transmembrane protein 65 [Source:HGNC Symbol;Acc:HGNC:25203]
ENSGALG00000004262	19	6387541	6392214	TMIGD1	transmembrane and immunoglobulin domain containing 1 [Source:HGNC Symbol;Acc:HGNC:32431]
ENSGALG00000010975	1	40892777	41134585	TMTC2	transmembrane and tetratricopeptide repeat containing 2 [Source:HGNC Symbol;Acc:HGNC:25440]
ENSGALG00000017119	1	178822907	178879732	TNFRSF19	TNF receptor superfamily member 19 [Source:HGNC Symbol;Acc:HGNC:11915]
ENSGALG00000011961	4	54109045	54169803	TNIP3	TNFAIP3 interacting protein 3 [Source:HGNC Symbol;Acc:HGNC:19315]
ENSGALG00000006068	14	7229155	7271243	TNRC6A	trinucleotide repeat containing 6A [Source:HGNC Symbol;Acc:HGNC:11969]
ENSGALG00000003681	20	4835314	4897724	TOP1	DNA topoisomerase 1 [Source:RefSeq peptide;Acc:NP_990441]
ENSGALG00000007550	5	17367707	17391753	TPCN2	two pore segment channel 2 [Source:HGNC Symbol;Acc:HGNC:20820]
ENSGALG00000002563	28	4532720	4582471	TPM4	tropomyosin 4 [Source:HGNC Symbol;Acc:HGNC:12013]
ENSGALG00000005626	15	7454489	7464830	TPST2	tyrosylprotein sulfotransferase 2 [Source:HGNC Symbol;Acc:HGNC:12021]
ENSGALG00000011389	5	50008880	50078454	TRAF3	TNF receptor associated factor 3 [Source:HGNC Symbol;Acc:HGNC:12033]
ENSGALG00000004236	7	5942927	5979727	TRAF3IP1	TRAF3 interacting protein 1 [Source:HGNC Symbol;Acc:HGNC:17861]
ENSGALG00000015026	3	66029666	66055568	TRAF3IP2	TRAF3 interacting protein 2 [Source:HGNC Symbol;Acc:HGNC:1343]
ENSGALG00000016387	3	93634559	93681892	TRAPPC12	trafficking protein particle complex 12 [Source:HGNC Symbol;Acc:HGNC:24284]
ENSGALG00000002284	23	4246449	4251657	TRAPPC3	trafficking protein particle complex 3 [Source:HGNC Symbol;Acc:HGNC:19942]
ENSGALG00000036456	2	138852226	138864211	TRIB1	tribbles pseudokinase 1 [Source:HGNC Symbol;Acc:HGNC:16891]
ENSGALG00000042360	24	3898052	3922136	TRIM29	tripartite motif containing 29 [Source:HGNC Symbol;Acc:HGNC:17274]
ENSGALG00000005084	19	7313635	7334393	TRIM37	tripartite motif containing 37 [Source:HGNC Symbol;Acc:HGNC:7523]
ENSGALG00000033203	3	104508106	104511514	TRIM54	tripartite motif containing 54 [Source:HGNC Symbol;Acc:HGNC:16008]
ENSGALG00000011875	4	53877837	53918091	TRPC3	transient receptor potential cation channel subfamily C member 3 [Source:HGNC Symbol;Acc:HGNC:12335]
ENSGALG00000005631	9	5367515	5381992	TRPM2	transient receptor potential cation channel subfamily M member 2 [Source:HGNC Symbol;Acc:HGNC:12339]
ENSGALG00000004116	7	5600667	5638766	TRPM8	transient receptor potential cation channel subfamily M member 8 [Source:HGNC Symbol;Acc:HGNC:17961]
ENSGALG00000005655	9	5352258	5366403	TSPEAR	thrombospondin type laminin G domain and EAR repeats [Source:HGNC Symbol;Acc:HGNC:1268]
ENSGALG00000004416	19	6604609	6610485	TTC19	tetratricopeptide repeat domain 19 [Source:HGNC Symbol;Acc:HGNC:26006]
ENSGALG00000032955	25	400579	413411	TUFT1	tuftelin 1 [Source:HGNC Symbol;Acc:HGNC:12422]
ENSGALG00000013674	4	63620950	63732807	TUSC3	tumor suppressor candidate 3 [Source:HGNC Symbol;Acc:HGNC:30242]
ENSGALG00000035345	1	54582181	54608639	TXNRD1	thioredoxin reductase 1, cytoplasmic [Source:RefSeq peptide;Acc:NP_001025933]
ENSGALG00000001559	10	3087977	3090609	ZP3	Zona pellucida sperm-binding protein 3 Processed zona pellucida sperm-binding protein 3 [Source:UniProtKB/Swiss-Prot;Acc:P79762]
ENSGALG00000013083	2	80557169	80583440	ZPBP	zona pellucida binding protein [Source:HGNC Symbol;Acc:HGNC:15662]
ENSGALG00000023686	19	6597285	6607167	ZSWIM7	zinc finger SWIM-type containing 7 [Source:HGNC Symbol;Acc:HGNC:26993]
ENSGALG00000005667	9	5336966	5354172	UBE2G2	ubiquitin conjugating enzyme E2 G2 [Source:HGNC Symbol;Acc:HGNC:12483]
ENSGALG00000031282	2	128982855	129064314	UBR5	ubiquitin protein ligase E3 component n-recognin 5 [Source:HGNC Symbol;Acc:HGNC:16806]
ENSGALG00000037395	13	9468224	9517820	UBTD2	ubiquitin domain containing 2 [Source:HGNC Symbol;Acc:HGNC:24463]
ENSGALG00000001768	13	5569975	6177414	TENM2	teneurin transmembrane protein 2 [Source:HGNC Symbol;Acc:HGNC:29943]
ENSGALG00000013183	2	85740047	85772412	TERT	telomerase reverse transcriptase [Source:HGNC Symbol;Acc:HGNC:11730]
ENSGALG00000040557	1	25430536	25492527	TFEC	transcription factor EC [Source:RefSeq peptide;Acc:NP_001006229]
ENSGALG00000004228	7	5900857	5934675	USP40	ubiquitin specific peptidase 40 [Source:HGNC Symbol;Acc:HGNC:20069]
ENSGALG00000000638	11	18914856	18919587	UTP4	UTP4, small subunit processome component [Source:HGNC Symbol;Acc:HGNC:1983]
ENSGALG00000012256	3	46032782	46382063	UTRN	utrophin [Source:HGNC Symbol;Acc:HGNC:12635]
ENSGALG00000015580	3	72810901	72832528	UFL1	UFM1 specific ligase 1 [Source:HGNC Symbol;Acc:HGNC:23039]
ENSGALG00000012018	4	56248878	56308873	UGT8	2-hydroxyacylsphingosine 1-beta-galactosyltransferase precursor [Source:RefSeq peptide;Acc:NP_989535]
ENSGALG00000011341	3	42501436	42522344	UNC93A	unc-93 homolog A (C. elegans) [Source:HGNC Symbol;Acc:HGNC:12570]
ENSGALG00000008066	15	11319653	11321078	UQCR10	ubiquinol-cytochrome c reductase, complex III subunit X [Source:HGNC Symbol;Acc:HGNC:30863]
ENSGALG00000004228	7	5900857	5934675	USP40	ubiquitin specific peptidase 40 [Source:HGNC Symbol;Acc:HGNC:20069]
ENSGALG00000000638	11	18914856	18919587	UTP4	UTP4, small subunit processome component [Source:HGNC Symbol;Acc:HGNC:1983]
ENSGALG00000012256	3	46032782	46382063	UTRN	utrophin [Source:HGNC Symbol;Acc:HGNC:12635]
ENSGALG00000039327	8	1386103	1534127	VAV3	vav guanine nucleotide exchange factor 3 [Source:HGNC Symbol;Acc:HGNC:12659]
ENSGALG00000010459	5	39429292	39441234	VIPAS39	VPS33B interacting protein, apical-basolateral polarity regulator, spe-39 homolog [Source:HGNC Symbol;Acc:HGNC:20347]
ENSGALG00000017172	1	182061433	182065423	VMO1	vitelline membrane outer layer 1 homolog [Source:HGNC Symbol;Acc:HGNC:30387]
ENSGALG00000041179	2	127772565	128183857	VPS13B	vacuolar protein sorting 13 homolog B [Source:HGNC Symbol;Acc:HGNC:2183]
ENSGALG00000031635	2	49268406	49377534	VPS41	VPS41, HOPS complex subunit [Source:HGNC Symbol;Acc:HGNC:12713]
ENSGALG00000023468	11	18766639	18771390	VPS9D1	VPS9 domain containing 1 [Source:HGNC Symbol;Acc:HGNC:13526]
ENSGALG00000016464	3	100056510	100133423	VSNL1	visinin like 1 [Source:HGNC Symbol;Acc:HGNC:12722]
ENSGALG00000013081	2	80493366	80551992	VWC2	von Willebrand factor C domain containing 2 [Source:HGNC Symbol;Acc:HGNC:30200]
ENSGALG00000032732	2	138702014	138725207	WASHC5	WASH complex subunit 5 [Source:HGNC Symbol;Acc:HGNC:28984]
ENSGALG00000002129	8	1739625	1761240	WDR47	WD repeat domain 47 [Source:HGNC Symbol;Acc:HGNC:29141]
ENSGALG00000003221	10	4180500	4188192	WDR61	WD repeat domain 61 [Source:HGNC Symbol;Acc:HGNC:30300]
ENSGALG00000005377	11	14060158	14532449	WWOX	WW domain-containing oxidoreductase [Source:RefSeq peptide;Acc:NP_001025745]
ENSGALG00000041795	2	122974144	123035127	WWP1	WW domain containing E3 ubiquitin protein ligase 1 [Source:HGNC Symbol;Acc:HGNC:17004]
ENSGALG00000000699	11	19042101	19074455	WWP2	WW domain containing E3 ubiquitin protein ligase 2 [Source:HGNC Symbol;Acc:HGNC:16804]
ENSGALG00000035973	4	546312	553199	YIPF6	Yip1 domain family member 6 [Source:HGNC Symbol;Acc:HGNC:28304]
ENSGALG00000014221	4	67636995	67650496	YIPF7	Yip1 domain family member 7 [Source:HGNC Symbol;Acc:HGNC:26825]
ENSGALG00000007374	5	17251648	17254024	YPEL4	yippee like 4 [Source:HGNC Symbol;Acc:HGNC:18328]
ENSGALG00000012966	3	48961179	48969226	ZBTB2	zinc finger and BTB domain containing 2 [Source:HGNC Symbol;Acc:HGNC:20868]
ENSGALG00000039391	4	83007	100791	ZC3H12B	zinc finger CCCH-type containing 12B [Source:HGNC Symbol;Acc:HGNC:17407]
ENSGALG00000007362	5	17232727	17242055	ZDHHC5	zinc finger DHHC-type containing 5 [Source:HGNC Symbol;Acc:HGNC:18472]
ENSGALG00000039155	20	4931004	4966608	ZHX3	zinc fingers and homeoboxes 3 [Source:HGNC Symbol;Acc:HGNC:15935]
ENSGALG00000008070	15	11321149	11334082	ZMAT5	zinc finger matrin-type 5 [Source:HGNC Symbol;Acc:HGNC:28046]
ENSGALG00000004542	20	5764172	5829795	ZMYND8	zinc finger MYND-type containing 8 [Source:HGNC Symbol;Acc:HGNC:9397]
ENSGALG00000000513	11	18771517	18778696	ZNF276	zinc finger protein 276 [Source:HGNC Symbol;Acc:HGNC:23330]
ENSGALG00000004859	20	6715283	6727981	ZNFX1	zinc finger NFX1-type containing 1 [Source:HGNC Symbol;Acc:HGNC:29271]
ENSGALG00000024378	28	1838072	1843872	ZNF414	zinc finger protein 414 [Source:HGNC Symbol;Acc:HGNC:20630]
ENSGALG00000007266	2	14588586	14633122	ZNF438	zinc finger protein 438 [Source:HGNC Symbol;Acc:HGNC:21029]
ENSGALG00000016506	3	104301895	104320983	ZNF512	zinc finger protein 512 [Source:HGNC Symbol;Acc:HGNC:29380]
ENSGALG00000011368	5	49769304	49782175	ZNF839	zinc finger protein 839 [Source:HGNC Symbol;Acc:HGNC:20345]
ENSGALG00000004859	20	6715283	6727981	ZNFX1	zinc finger NFX1-type containing 1 [Source:HGNC Symbol;Acc:HGNC:29271]
ENSGALG00000001559	10	3087977	3090609	ZP3	Zona pellucida sperm-binding protein 3 Processed zona pellucida sperm-binding protein 3 [Source:UniProtKB/Swiss-Prot;Acc:P79762]
ENSGALG00000013083	2	80557169	80583440	ZPBP	zona pellucida binding protein [Source:HGNC Symbol;Acc:HGNC:15662]
ENSGALG00000023686	19	6597285	6607167	ZSWIM7	zinc finger SWIM-type containing 7 [Source:HGNC Symbol;Acc:HGNC:26993]
ENSGALG00000000699	11	19042101	19074455	WWP2	WW domain containing E3 ubiquitin protein ligase 2 [Source:HGNC Symbol;Acc:HGNC:16804]
ENSGALG00000035973	4	546312	553199	YIPF6	Yip1 domain family member 6 [Source:HGNC Symbol;Acc:HGNC:28304]
ENSGALG00000007040	9	12850505	12907291	ACAP2	Arf-GAP with coiled-coil, ANK repeat and PH domain-containing protein 2 [Source:UniProtKB/Swiss-Prot;Acc:Q5ZK62]

## Sheet: Table S6
Table S6: Positively selected genes identified by top 1% highest log2 (θπ·Native-ecotypes/θπ·White-Leghorn)
Ensemble ID	Chromosome	Start	End	Gene Name	Description
ENSGALG00000020342	5	58110017	58114840	ABHD12B	abhydrolase domain containing 12B [Source:HGNC Symbol;Acc:HGNC:19837]
ENSGALG00000007040	9	12850505	12907291	ACAP2	Arf-GAP with coiled-coil, ANK repeat and PH domain-containing protein 2 [Source:UniProtKB/Swiss-Prot;Acc:Q5ZK62]
BIOGRID NEIGHBOUR:	14	4573374	4577516	ACTB	Actin, cytoplasmic 1 Actin, cytoplasmic 1, N-terminally processed [Source:UniProtKB/Swiss-Prot;Acc:P60706]
BIOGRID NEIGHBOUR:	22	3827644	3830276	ACTG2	actin, aortic smooth muscle [Source:RefSeq peptide;Acc:NP_001026400]
BIOGRID NEIGHBOUR:	5	28427294	28508906	ACTN1	alpha-actinin-1 [Source:RefSeq peptide;Acc:NP_989458]
ENSGALG00000010630	3	33876323	33930065	AHCTF1	protein ELYS [Source:RefSeq peptide;Acc:NP_001155273]
BIOGRID NEIGHBOUR:	5	51789221	51858655	AKT1	RAC-alpha serine/threonine-protein kinase [Source:RefSeq peptide;Acc:NP_990386]
BIOGRID NEIGHBOUR:	4	50805767	50848889	ALB	serum albumin precursor [Source:RefSeq peptide;Acc:NP_990592]
BIOGRID NEIGHBOUR:	Z	65329391	65338114	ALDOB	Fructose-bisphosphate aldolase B [Source:UniProtKB/Swiss-Prot;Acc:P07341]
ENSGALG00000026728	9	1639827	1654166	AMMECR1L	AMMECR1 like [Source:HGNC Symbol;Acc:HGNC:28658]
ENSGALG00000005662	5	9175705	9204672	AMPD3	AMP deaminase 3 [Source:RefSeq peptide;Acc:NP_001186517]
ENSGALG00000028643	4	30676166	31010760	ANAPC10	anaphase-promoting complex subunit 10 [Source:RefSeq peptide;Acc:NP_001008467]
ENSGALG00000009802	3	21827652	21839930	ANGEL2	protein angel homolog 2 [Source:RefSeq peptide;Acc:NP_001026218]
BIOGRID NEIGHBOUR:	4	53964699	53995132	ANXA5	annexin A5 [Source:RefSeq peptide;Acc:NP_001026709]
BIOGRID NEIGHBOUR:	24	5140178	5141688	APOA1	Apolipoprotein A-I Proapolipoprotein A-I [Source:UniProtKB/Swiss-Prot;Acc:P08250]
ENSGALG00000006995	9	12832843	12835800	APOD	apolipoprotein D precursor [Source:RefSeq peptide;Acc:NP_001011692]
BIOGRID NEIGHBOUR:	24	5505156	5513204	ARCN1	Coatomer subunit delta [Source:UniProtKB/Swiss-Prot;Acc:Q5ZL57]
BIOGRID NEIGHBOUR:	2	2449665	2461652	ARF1	ADP-ribosylation factor 1 [Source:RefSeq peptide;Acc:NP_001006352]
ENSGALG00000008247	5	23437805	23449324	ARFGAP2	ADP-ribosylation factor GTPase activating protein 2 [Source:RefSeq peptide;Acc:NP_001029043]
ENSGALG00000014140	1	68365224	68398974	ARFGAP3	ADP-ribosylation factor GTPase-activating protein 3 [Source:RefSeq peptide;Acc:NP_001012557]
ENSGALG00000007254	2	14270958	14342139	ARHGAP12	Rho GTPase activating protein 12 [Source:HGNC Symbol;Acc:HGNC:16348]
ENSGALG00000010577	4	38693124	38730463	ARHGEF38	Rho guanine nucleotide exchange factor 38 [Source:HGNC Symbol;Acc:HGNC:25968]
ENSGALG00000001376	10	2937978	2968988	ARID3B	AT-rich interactive domain-containing protein 3B [Source:RefSeq peptide;Acc:NP_001243086]
ENSGALG00000015949	3	82298005	82320698	ASRGL1	asparaginase like 1 [Source:HGNC Symbol;Acc:HGNC:16448]
ENSGALG00000020827	9	13237177	13270734	ATP13A4	probable cation-transporting ATPase 13A4 [Source:RefSeq peptide;Acc:NP_001026485]
BIOGRID NEIGHBOUR:	1	81030193	81054213	ATP1A1	sodium/potassium-transporting ATPase subunit alpha-1 precursor [Source:RefSeq peptide;Acc:NP_990852]
BIOGRID NEIGHBOUR:	Z	2484000	2492043	ATP5A1	ATP synthase subunit alpha [Source:UniProtKB/TrEMBL;Acc:F1NI22]
BIOGRID NEIGHBOUR:	34	1539618	1542588	ATP5B	Gallus gallus ATP synthase, H+ transporting, mitochondrial F1 complex, beta polypeptide (ATP5B), nuclear gene encoding mitochondrial protein, mRNA. [Source:RefSeq mRNA;Acc:NM_001031391]
ENSGALG00000009570	5	29180637	29188521	ATP6V1D	V-type proton ATPase subunit D [Source:RefSeq peptide;Acc:NP_001264368]
ENSGALG00000014234	1	70567544	70663659	ATXN10	ataxin 10 [Source:HGNC Symbol;Acc:HGNC:10549]
ENSGALG00000017076	1	176283076	176328262	B3GLCT	beta 3-glucosyltransferase [Source:HGNC Symbol;Acc:HGNC:20207]
ENSGALG00000004366	12	3513035	3525617	BAP1	ubiquitin carboxyl-terminal hydrolase BAP1 [Source:RefSeq peptide;Acc:NP_001025761]
ENSGALG00000008255	26	1248994	1260759	C11ORF49	chromosome 11 open reading frame 49 [Source:HGNC Symbol;Acc:HGNC:28720]
BIOGRID NEIGHBOUR:	5	57848687	57861369	C5H14ORF166	Gallus gallus chromosome 5 open reading frame, human C14orf166 (C5H14ORF166), mRNA. [Source:RefSeq mRNA;Acc:NM_205369]
ENSGALG00000016524	3	104489792	104502094	CAD	carbamoyl-phosphate synthetase 2, aspartate transcarbamylase, and dihydroorotase [Source:HGNC Symbol;Acc:HGNC:1424]
BIOGRID NEIGHBOUR:	2	124313483	124331355	CALB1	Calbindin [Source:UniProtKB/Swiss-Prot;Acc:P04354]
BIOGRID NEIGHBOUR:	11	1487541	1492097	CALB2	Calretinin [Source:UniProtKB/Swiss-Prot;Acc:P07090]
ENSGALG00000010023	3	26824593	26836095	CALM	Calmodulin [Source:UniProtKB/Swiss-Prot;Acc:P62149]
BIOGRID NEIGHBOUR:	5	44062749	44073491	CALM1	Calmodulin [Source:UniProtKB/Swiss-Prot;Acc:P62149]
ENSGALG00000010208	1	37818227	37854189	CAPS2	calcyphosine 2 [Source:HGNC Symbol;Acc:HGNC:16471]
BIOGRID NEIGHBOUR:	1	25007203	25036930	CAPZA2	F-actin-capping protein subunit alpha-2 [Source:UniProtKB/Swiss-Prot;Acc:P28497]
ENSGALG00000015351	1	87755406	87881292	CBLB	Cbl proto-oncogene B, E3 ubiquitin protein ligase [Source:HGNC Symbol;Acc:HGNC:1542]
ENSGALG00000004837	20	6708245	6715104	CCNDBP1	cyclin D-type binding-protein 1 [Source:HGNC Symbol;Acc:HGNC:1587]
ENSGALG00000001729	10	2704901	2713453	CD276	CD276 molecule [Source:HGNC Symbol;Acc:HGNC:19137]
ENSGALG00000014477	1	77874435	77885902	CD4	T-cell surface glycoprotein CD4 precursor [Source:RefSeq peptide;Acc:NP_989980]
ENSGALG00000012044	4	56577978	56239906	CHANK2	Uncharacterized protein [Source:UniProtKB/TrEMBL;Acc:F1NG08]
BIOGRID NEIGHBOUR:	20	2120742	2142286	CHMP4B	Charged multivesicular body protein 4b [Source:UniProtKB/Swiss-Prot;Acc:Q5ZHP5]
BIOGRID NEIGHBOUR:	5	24756752	24773706	CHP1	Calcineurin B homologous protein 1 [Source:UniProtKB/Swiss-Prot;Acc:Q5ZM44]
BIOGRID NEIGHBOUR:	5	50513988	50521688	CKB	creatine kinase B-type [Source:RefSeq peptide;Acc:NP_990641]
ENSGALG00000001362	10	2929277	2937731	CLK3	dual specificity protein kinase CLK3 [Source:RefSeq peptide;Acc:NP_001012542]
ENSGALG00000016292	3	87199658	87302204	COL21A1	collagen, type XXI, alpha 1 [Source:HGNC Symbol;Acc:HGNC:17025]
BIOGRID NEIGHBOUR:	33	7292548	7311106	COL2A1	Collagen alpha-1(II) chain [Source:UniProtKB/Swiss-Prot;Acc:P02460]
BIOGRID NEIGHBOUR:	4	46271530	46279974	COPS4	COP9 signalosome complex subunit 4 [Source:RefSeq peptide;Acc:NP_001006447]
ENSGALG00000001375	18	2594688	2691463	COX10	protoheme IX farnesyltransferase, mitochondrial [Source:RefSeq peptide;Acc:NP_001025871]
ENSGALG00000027788	4	23889253	23935933	CPE	carboxypeptidase E [Source:HGNC Symbol;Acc:HGNC:2303]
BIOGRID NEIGHBOUR:	12	3033967	3032043	CRHOA	transforming protein RhoA [Source:RefSeq peptide;Acc:NP_990035]
BIOGRID NEIGHBOUR:	22	556868	512294	CRMP2A	Dihydropyrimidinase-related protein 2 [Source:UniProtKB/Swiss-Prot;Acc:Q90635]
ENSGALG00000005618	5	9036761	9055482	CTR9	CTR9 homolog, Paf1/RNA polymerase II complex component [Source:HGNC Symbol;Acc:HGNC:16850]
BIOGRID NEIGHBOUR:	5	18140097	18164064	CTTN	src substrate protein p85 precursor [Source:RefSeq peptide;Acc:NP_990799]
ENSGALG00000010055	3	28850508	29051700	DAAM2	dishevelled associated activator of morphogenesis 2 [Source:HGNC Symbol;Acc:HGNC:18143]
ENSGALG00000011288	3	41973913	41987859	DACT2	dishevelled-binding antagonist of beta-catenin 2 [Source:HGNC Symbol;Acc:HGNC:21231]
ENSGALG00000013002	2	78125292	78169245	DAP	death-associated protein 1 [Source:RefSeq peptide;Acc:NP_001026174]
ENSGALG00000004297	12	3441337	3513019	DNAH1	dynein, axonemal, heavy chain 1 [Source:HGNC Symbol;Acc:HGNC:2940]
ENSGALG00000010116	3	29500737	29619454	DNAH8	dynein, axonemal, heavy chain 8 [Source:HGNC Symbol;Acc:HGNC:2952]
ENSGALG00000016965	1	168054028	168078478	DNAJC15	Gallus gallus DnaJ (Hsp40) homolog, subfamily C, member 15 (DNAJC15), transcript variant 2, mRNA. [Source:RefSeq mRNA;Acc:NM_001277777]
BIOGRID NEIGHBOUR:	3	15647437	15658771	DSTN	destrin [Source:RefSeq peptide;Acc:NP_990859]
ENSGALG00000002432	6	5131184	5134863	DYDC1	DPY30 domain-containing protein 1 [Source:RefSeq peptide;Acc:NP_001186446]
ENSGALG00000010647	8	24880359	24886564	ECHDC2	enoyl-CoA hydratase domain containing 2 [Source:HGNC Symbol;Acc:HGNC:23408]
BIOGRID NEIGHBOUR:	3	81197619	81193033	EF1A	Elongation factor 1-alpha 1 [Source:UniProtKB/Swiss-Prot;Acc:Q90835]
ENSGALG00000005587	5	9011427	9022665	EIF4G2	Eukaryotic translation initiation factor 4 gamma 2 [Source:UniProtKB/Swiss-Prot;Acc:O73777]
BIOGRID NEIGHBOUR:	21	3220608	3233067	ENO1	alpha-enolase [Source:RefSeq peptide;Acc:NP_990451]
BIOGRID NEIGHBOUR:	1	77953530	77962833	ENO2	gamma-enolase [Source:RefSeq peptide;Acc:NP_990207]
ENSGALG00000016967	1	168111309	168477322	ENOX1	ecto-NOX disulfide-thiol exchanger 1 [Source:HGNC Symbol;Acc:HGNC:25474]
ENSGALG00000021230	20	6698519	6707788	EPB42	erythrocyte membrane protein band 4.2 [Source:HGNC Symbol;Acc:HGNC:3381]
ENSGALG00000007169	2	14123576	14182573	EPC1	enhancer of polycomb homolog 1 (Drosophila) [Source:HGNC Symbol;Acc:HGNC:19876]
ENSGALG00000016964	1	167989483	168042137	EPSTI1	epithelial stromal interaction 1 (breast) [Source:HGNC Symbol;Acc:HGNC:16465]
BIOGRID NEIGHBOUR:	15	6557187	6561259	ERP29	endoplasmic reticulum resident protein 29 precursor [Source:RefSeq peptide;Acc:NP_001263253]
ENSGALG00000011801	5	53184727	53226460	ESR2	estrogen receptor beta [Source:RefSeq peptide;Acc:NP_990125]
ENSGALG00000002426	6	5127362	5131035	EXOSC3	exosome complex exonuclease RRP40 [Source:RefSeq peptide;Acc:NP_001186445]
ENSGALG00000014233	1	70452502	70534920	FBLN1	fibulin-1 precursor [Source:RefSeq peptide;Acc:NP_989496]
BIOGRID NEIGHBOUR:	2	85647804	85662193	FH	fumarate hydratase, mitochondrial [Source:RefSeq peptide;Acc:NP_001006382]
ENSGALG00000012466	5	58562086	58557919	FKBP25	peptidyl-prolyl cis-trans isomerase FKBP3 [Source:RefSeq peptide;Acc:NP_989972]
ENSGALG00000011663	3	45889772	45956288	FNDC1	fibronectin type III domain containing 1 [Source:HGNC Symbol;Acc:HGNC:21184]
ENSGALG00000011296	3	42125753	42162276	FRMD1	FERM domain containing 1 [Source:HGNC Symbol;Acc:HGNC:21240]
ENSGALG00000028696	5	11800351	11797298	FTD	ferritin, light polypeptide [Source:RefSeq peptide;Acc:NP_989714]
ENSGALG00000015022	3	65892478	66021821	FYN	tyrosine-protein kinase Fyn [Source:RefSeq peptide;Acc:NP_990680]
ENSGALG00000020143	4	67151035	67207873	GABRG1	Gamma-aminobutyric acid A receptor gamma 1 chain [Source:UniProtKB/TrEMBL;Acc:Q7LZ70]
ENSGALG00000005584	5	8492122	8777358	GALNT18	putative polypeptide N-acetylgalactosaminyltransferase-like protein 4 [Source:RefSeq peptide;Acc:NP_001186513]
ENSGALG00000015089	1	83026666	83079911	GAP43	growth associated protein 43 [Source:HGNC Symbol;Acc:HGNC:4140]
BIOGRID NEIGHBOUR:	1	77619440	77623355	GAPDH	Glyceraldehyde-3-phosphate dehydrogenase [Source:UniProtKB/Swiss-Prot;Acc:P00356]
ENSGALG00000021910	10	10692230	10692299	GGA-MIR-147	gga-mir-147 [Source:miRBase;Acc:MI0003696]
ENSGALG00000025473	1	6399975	6400064	GGA-MIR-1596	gga-mir-1596 [Source:miRBase;Acc:MI0007323]
ENSGALG00000025394	3	33458296	33458396	GGA-MIR-1717	gga-mir-1717 [Source:miRBase;Acc:MI0007454]
ENSGALG00000025176	2	14061731	14061807	GGA-MIR-1768	gga-mir-1768 [Source:miRBase;Acc:MI0007511]
ENSGALG00000025532	2	130491263	130491348	GGA-MIR-1813-1	gga-mir-1813-1 [Source:miRBase;Acc:MI0007467]
ENSGALG00000029026	10	2543202	2543310	GGA-MIR-6703	gga-mir-6703 [Source:miRBase;Acc:MI0022525]
ENSGALG00000010223	1	37882423	37890073	GLIPR1	GLI pathogenesis-related 1 [Source:HGNC Symbol;Acc:HGNC:17001]
ENSGALG00000010224	1	37882286	37889916	GLIPR1L	glioma pathogenesis-related protein 1-like precursor [Source:RefSeq peptide;Acc:NP_001025914]
ENSGALG00000010222	1	37870984	37880181	GLIPR1L1	GLI pathogenesis-related 1 like 1 [Source:HGNC Symbol;Acc:HGNC:28392]
BIOGRID NEIGHBOUR:	8	6016293	6022834	GLUL	glutamine synthetase [Source:RefSeq peptide;Acc:NP_990824]
BIOGRID NEIGHBOUR:	5	56641935	56651448	GMFB	glia maturation factor beta [Source:RefSeq peptide;Acc:NP_001026385]
ENSGALG00000028697	12	3598978	3601688	GNAT1	guanine nucleotide-binding protein G(t) subunit alpha-1 [Source:RefSeq peptide;Acc:NP_990022]
BIOGRID NEIGHBOUR:	21	1932296	1966101	GNB1	guanine nucleotide-binding protein G(I)/G(S)/G(T) subunit beta-1 [Source:RefSeq peptide;Acc:NP_001012853]
BIOGRID NEIGHBOUR:				GOSH:13132	Collagen alpha-1(I) chain [Source:UniProtKB/TrEMBL;Acc:F1P2H5]
BIOGRID NEIGHBOUR:				GOSH:7117	Uncharacterized protein [Source:UniProtKB/TrEMBL;Acc:F1N9J7]
BIOGRID NEIGHBOUR:	11	1475178	1485088	GOT2	aspartate aminotransferase, mitochondrial precursor [Source:RefSeq peptide;Acc:NP_990854]
ENSGALG00000009587	5	29263703	29530542	GPHN	gephyrin [Source:RefSeq peptide;Acc:NP_001026720]
ENSGALG00000022926	1	77893003	77899117	GPR162	G protein-coupled receptor 162 [Source:HGNC Symbol;Acc:HGNC:16693]
ENSGALG00000004111	4	1453868	1459824	GPR174	probable G-protein coupled receptor 174 [Source:RefSeq peptide;Acc:NP_001008464]
BIOGRID NEIGHBOUR:	1	80749608	80891086	GSK3B	glycogen synthase kinase 3 beta [Source:HGNC Symbol;Acc:HGNC:4617]
BIOGRID NEIGHBOUR:	17	8693938	8722214	GSN	gelsolin precursor [Source:RefSeq peptide;Acc:NP_990265]
ENSGALG00000016717	1	131359528	131370446	GTPBP6	GTP binding protein 6 (putative) [Source:HGNC Symbol;Acc:HGNC:30189]
ENSGALG00000021198	4	82888742	82896881	HAUS3	HAUS augmin like complex subunit 3 [Source:HGNC Symbol;Acc:HGNC:28719]
BIOGRID NEIGHBOUR:	1	196005875	196004356	HBG2	Hemoglobin subunit beta [Source:UniProtKB/Swiss-Prot;Acc:P02112]
BIOGRID NEIGHBOUR:	1	48243499	48259557	HEBP1	heme-binding protein 1 [Source:RefSeq peptide;Acc:NP_001025925]
ENSGALG00000003136	7	3703513	3815126	HELIOS	zinc finger protein Helios [Source:RefSeq peptide;Acc:NP_989938]
ENSGALG00000009948	4	30847842	30925059	HHIP	hedgehog interacting protein [Source:HGNC Symbol;Acc:HGNC:14866]
BIOGRID NEIGHBOUR:	23	5743508	5747131	HMGCL	hydroxymethylglutaryl-CoA lyase, mitochondrial isoform 1 [Source:RefSeq peptide;Acc:NP_001185644]
BIOGRID NEIGHBOUR:	2	32180024	32194955	HNRNPA2B1	heterogeneous nuclear ribonucleoproteins A2/B1 [Source:RefSeq peptide;Acc:NP_001026156]
ENSGALG00000008037	15	11161635	11192321	HORMAD2	HORMA domain containing 2 [Source:HGNC Symbol;Acc:HGNC:28383]
BIOGRID NEIGHBOUR:	3	96721268	96773203	HPCAL1	Hippocalcin-like protein 1 [Source:UniProtKB/Swiss-Prot;Acc:P42324]
ENSGALG00000002155	9	1733859	1899914	HS6ST1	Heparan-sulfate 6-O-sulfotransferase 1 [Source:UniProtKB/Swiss-Prot;Acc:Q76KB2]
BIOGRID NEIGHBOUR:	5	52384623	52386942	HSP70	heat shock 70 kDa protein [Source:RefSeq peptide;Acc:NP_001006686]
BIOGRID NEIGHBOUR:	3	30393089	30399047	HSP90AB1	heat shock cognate protein HSP 90-beta [Source:RefSeq peptide;Acc:NP_996842]
BIOGRID NEIGHBOUR:	1	54709107	54718953	HSP90B1	endoplasmin precursor [Source:RefSeq peptide;Acc:NP_989620]
BIOGRID NEIGHBOUR:	17	9890854	9894906	HSPA5	78 kDa glucose-regulated protein [Source:UniProtKB/Swiss-Prot;Acc:Q90593]
BIOGRID NEIGHBOUR:	24	3102900	3107842	HSPA8	heat shock cognate 71 kDa protein [Source:RefSeq peptide;Acc:NP_990334]
BIOGRID NEIGHBOUR:	19	4403293	4405185	HSPB1	heat shock protein beta-1 [Source:RefSeq peptide;Acc:NP_990621]
BIOGRID NEIGHBOUR	7	10221920	10231186	HSPD1	60 kDa heat shock protein, mitochondrial [Source:UniProtKB/Swiss-Prot;Acc:Q5ZL72]
ENSGALG00000017077	1	176342852	176364944	HSPH1	heat shock 105kDa [Source:RefSeq peptide;Acc:NP_001153170]
ENSGALG00000002581	8	4083515	4086190	HTATIP2	HIV-1 Tat interactive protein 2 [Source:HGNC Symbol;Acc:HGNC:16637]
BIOGRID NEIGHBOUR:	10	20466409	20469727	IDH2	isocitrate dehydrogenase [Source:RefSeq peptide;Acc:NP_001026770]
ENSGALG00000006827	13	17424076	17425289	IL3	interleukin 3 precursor [Source:RefSeq peptide;Acc:NP_001007080]
ENSGALG00000023822	13	17608203	17611228	IL5	interleukin 5 (colony-stimulating factor, eosinophil) precursor [Source:RefSeq peptide;Acc:NP_001007085]
ENSGALG00000002710	6	5959683	5999367	IPMK	inositol polyphosphate multikinase [Source:HGNC Symbol;Acc:HGNC:20739]
ENSGALG00000006785	13	17591208	17597351	IRF1	Interferon regulatory factor 1 [Source:UniProtKB/Swiss-Prot;Acc:Q90876]
ENSGALG00000007145	2	14057653	14099289	ITGB1	integrin beta-1 precursor [Source:RefSeq peptide;Acc:NP_001034343]
ENSGALG00000004107	4	1468932	1477914	ITM2A	integral membrane protein 2A [Source:RefSeq peptide;Acc:NP_001012589]
ENSGALG00000005417	2	3303811	3312928	JMJD4	jmjC domain-containing protein 4 [Source:RefSeq peptide;Acc:NP_001026130]
ENSGALG00000004980	6	14211114	14652721	KCNMA1	calcium-activated potassium channel subunit alpha-1 [Source:RefSeq peptide;Acc:NP_989555]
ENSGALG00000011299	3	42171062	42204284	KIF25	kinesin family member 25 [Source:HGNC Symbol;Acc:HGNC:6390]
ENSGALG00000007215	2	14216681	14250579	KIF5B	kinesin family member 5B [Source:HGNC Symbol;Acc:HGNC:6324]
ENSGALG00000010057	3	29057815	29200014	KIF6	kinesin family member 6 [Source:HGNC Symbol;Acc:HGNC:21202]
ENSGALG00000012489	5	59000393	59014243	KLHL28	kelch like family member 28 [Source:HGNC Symbol;Acc:HGNC:19741]
ENSGALG00000010227	1	37893891	37899370	KRR1	KRR1 small subunit processome component homolog [Source:RefSeq peptide;Acc:NP_001025915]
ENSGALG00000012559	5	23432046	23452501	LARGE	glycosyltransferase-like protein LARGE1 [Source:RefSeq peptide;Acc:NP_001004383]
BIOGRID NEIGHBOUR:	5	12754120	12760009	LDHA	L-lactate dehydrogenase A chain [Source:RefSeq peptide;Acc:NP_990615]
BIOGRID NEIGHBOUR:	1	67031006	67040698	LDHB	L-lactate dehydrogenase B chain [Source:UniProtKB/Swiss-Prot;Acc:P00337]
BIOGRID NEIGHBOUR:	5	3899758	3912716	LIN7B	Protein lin-7 homolog C [Source:UniProtKB/Swiss-Prot;Acc:Q5F425]
BIOGRID NEIGHBOUR:	Z	56417203	56440160	LMNB1	lamin-B1 [Source:RefSeq peptide;Acc:NP_990617]
BIOGRID NEIGHBOUR:	28	731208	757045	LMNB2	lamin-B2 [Source:RefSeq peptide;Acc:NP_990616]
ENSGALG00000012470	7	34887866	34922529	LYPD6	LY6/PLAUR domain containing 6 [Source:HGNC Symbol;Acc:HGNC:28751]
ENSGALG00000028759	7	34837325	34871773	LYPD6B	LY6/PLAUR domain containing 6B [Source:HGNC Symbol;Acc:HGNC:27018]
ENSGALG00000005643	5	9149552	9160157	LYVE1	lymphatic vessel endothelial hyaluronic acid receptor 1 [Source:RefSeq peptide;Acc:NP_001186516]
ENSGALG00000002479	6	5149809	5166476	MAT1A	S-adenosylmethionine synthase isoform type-1 [Source:RefSeq peptide;Acc:NP_001186448]
ENSGALG00000001750	13	7426315	7436881	MAT2B	methionine adenosyltransferase II, beta [Source:HGNC Symbol;Acc:HGNC:6905]
ENSGALG00000012699	2	60595552	60610916	MCUR1	mitochondrial calcium uniporter regulator 1 [Source:HGNC Symbol;Acc:HGNC:21097]
BIOGRID NEIGHBOUR:	3	10132110	10143027	MDH1	Malate dehydrogenase, cytoplasmic [Source:UniProtKB/Swiss-Prot;Acc:Q5ZME2]
ENSGALG00000001949	19	4435083	4442705	MDH2	malate dehydrogenase 2 [Source:HGNC Symbol;Acc:HGNC:6971]
BIOGRID NEIGHBOUR:	10	12248023	12253899	MESDC2	LDLR chaperone MESD [Source:UniProtKB/Swiss-Prot;Acc:Q5ZKK4]
ENSGALG00000012452	5	58859458	58883541	MIS18BP1	MIS18 binding protein 1 [Source:HGNC Symbol;Acc:HGNC:20190]
ENSGALG00000011329	3	41901147	41790522	MLLT4	myeloid/lymphoid or mixed-lineage leukemia; translocated to, 4 [Source:HGNC Symbol;Acc:HGNC:7137]
ENSGALG00000012473	7	34920828	34933478	MMADHC	Methylmalonic aciduria and homocystinuria type D homolog, mitochondrial [Source:UniProtKB/Swiss-Prot;Acc:Q5ZKP2]
ENSGALG00000010051	3	28809480	28840195	MOCS1	molybdenum cofactor synthesis 1 [Source:HGNC Symbol;Acc:HGNC:7190]
ENSGALG00000026239	3	104502101	104506561	MPV17	MpV17 mitochondrial inner membrane protein [Source:HGNC Symbol;Acc:HGNC:7224]
BIOGRID NEIGHBOUR:	1	92921547	92959386	MPZL1	myelin protein zero-like 1 [Source:HGNC Symbol;Acc:HGNC:7226]
ENSGALG00000005632	5	9075220	9147254	MRVI1	murine retrovirus integration site 1 homolog [Source:HGNC Symbol;Acc:HGNC:7237]
ENSGALG00000011797	5	53109020	53146638	MTHFD1	C-1-tetrahydrofolate synthase, cytoplasmic [Source:RefSeq peptide;Acc:NP_001034392]
ENSGALG00000008051	15	11209733	11284165	MTMR3	myotubularin related protein 3 [Source:HGNC Symbol;Acc:HGNC:7451]
ENSGALG00000016951	1	167195780	167214311	MTRF1	mitochondrial translational release factor 1 [Source:HGNC Symbol;Acc:HGNC:7469]
BIOGRID NEIGHBOUR:	15	6330267	6334277	MYL2	myosin regulatory light chain 2B, cardiac muscle isoform [Source:RefSeq peptide;Acc:NP_001090995]
ENSGALG00000005448	2	3512669	3547290	MYL3	myosin light chain 1, cardiac muscle [Source:RefSeq peptide;Acc:NP_990490]
ENSGALG00000006216	5	12395624	12398881	MYOD1	myoblast determination protein 1 homolog [Source:RefSeq peptide;Acc:NP_989545]
BIOGRID NEIGHBOUR:	1	48243499	48259557	HEBP1	heme-binding protein 1 [Source:RefSeq peptide;Acc:NP_001025925]
ENSGALG00000003136	7	3703513	3815126	HELIOS	zinc finger protein Helios [Source:RefSeq peptide;Acc:NP_989938]
ENSGALG00000004517	12	3551254	3555032	PARP3	poly(ADP-ribose) polymerase family member 3 [Source:HGNC Symbol;Acc:HGNC:273]
ENSGALG00000001934	6	3034133	3056740	OPN4-2	melanopsin [Source:RefSeq peptide;Acc:NP_001038118]
ENSGALG00000008231	5	23406317	23426266	PACSIN3	protein kinase C and casein kinase substrate in neurons 3 [Source:RefSeq peptide;Acc:NP_001038117]
ENSGALG00000004517	12	3551254	3555032	PARP3	poly(ADP-ribose) polymerase family member 3 [Source:HGNC Symbol;Acc:HGNC:273]
BIOGRID NEIGHBOUR:	7	17699392	17709217	PDK1	pyruvate dehydrogenase kinase, isozyme 1 [Source:RefSeq peptide;Acc:NP_001026523]
BIOGRID NEIGHBOUR:	6	23308079	23310457	PGAM1	Gallus gallus phosphoglycerate mutase 1 (brain) (PGAM1), mRNA. [Source:RefSeq mRNA;Acc:NM_001031556]
ENSGALG00000016721	1	131370555	131388802	PLCXD1	PI-PLC X domain-containing protein 1 [Source:RefSeq peptide;Acc:NP_001122109]
ENSGALG00000002057	9	1632530	1635977	POLR2D	Gallus gallus polymerase (RNA) II (DNA directed) polypeptide D (POLR2D), mRNA. [Source:RefSeq mRNA;Acc:NM_001277409]
BIOGRID NEIGHBOUR:	5	3899758	3912716	LIN7B	Protein lin-7 homolog C [Source:UniProtKB/Swiss-Prot;Acc:Q5F425]
ENSGALG00000012470	7	34887866	34922529	LYPD6	LY6/PLAUR domain containing 6 [Source:HGNC Symbol;Acc:HGNC:28751]
ENSGALG00000001750	13	7426315	7436881	MAT2B	methionine adenosyltransferase II, beta [Source:HGNC Symbol;Acc:HGNC:6905]
BIOGRID NEIGHBOUR:	10	12248023	12253899	MESDC2	LDLR chaperone MESD [Source:UniProtKB/Swiss-Prot;Acc:Q5ZKK4]
ENSGALG00000011962	4	54180209	54205848	NDNF	neuron-derived neurotrophic factor [Source:HGNC Symbol;Acc:HGNC:26256]
BIOGRID NEIGHBOUR:	2	98648733	98662613	NDUFV2	NADH:ubiquinone oxidoreductase core subunit V2 [Source:HGNC Symbol;Acc:HGNC:7717]
ENSGALG00000016868	1	144940109	145155038	NALCN	sodium leak channel, non selective [Source:HGNC Symbol;Acc:HGNC:19082]
ENSGALG00000010238	1	38027571	38055883	NAP1L1	nucleosome assembly protein 1-like 1 [Source:HGNC Symbol;Acc:HGNC:7637]
ENSGALG00000017062	1	174373491	174843850	NBEA	neurobeachin [Source:RefSeq peptide;Acc:NP_001239069]
BIOGRID NEIGHBOUR:	2	128788273	128829299	NCALD	Neurocalcin-delta [Source:UniProtKB/Swiss-Prot;Acc:P62758]
ENSGALG00000011962	4	54180209	54205848	NDNF	neuron-derived neurotrophic factor [Source:HGNC Symbol;Acc:HGNC:26256]
BIOGRID NEIGHBOUR:	2	98648733	98662613	NDUFV2	NADH:ubiquinone oxidoreductase core subunit V2 [Source:HGNC Symbol;Acc:HGNC:7717]
ENSGALG00000012747	2	63022193	63116579	NEDD9	neural precursor cell expressed, developmentally down-regulated 9 [Source:HGNC Symbol;Acc:HGNC:7733]
BIOGRID NEIGHBOUR:	22	1089664	1094517	NEFL	neurofilament, light polypeptide [Source:HGNC Symbol;Acc:HGNC:7739]
BIOGRID NEIGHBOUR:	22	1099224	1103124	NEFM	neurofilament medium polypeptide [Source:RefSeq peptide;Acc:NP_001095200]
ENSGALG00000012361	5	58053553	58107142	NIN	ninein [Source:HGNC Symbol;Acc:HGNC:14906]
BIOGRID NEIGHBOUR:	18	5064329	5066287	NME2	Nucleoside diphosphate kinase [Source:UniProtKB/Swiss-Prot;Acc:O57535]
ENSGALG00000016943	1	166896762	166920965	OLFM4	olfactomedin-4 precursor [Source:RefSeq peptide;Acc:NP_001035553]
ENSGALG00000007150	9	13184973	13234676	OPA1	dynamin-like 120 kDa protein, mitochondrial precursor [Source:RefSeq peptide;Acc:NP_001034398]
ENSGALG00000001934	6	3034133	3056740	OPN4-2	melanopsin [Source:RefSeq peptide;Acc:NP_001038118]
ENSGALG00000010246	1	38117295	38200139	OSBPL8	oxysterol binding protein like 8 [Source:HGNC Symbol;Acc:HGNC:16396]
ENSGALG00000014490	1	77899809	77922111	P3H3	prolyl 3-hydroxylase 3 [Source:HGNC Symbol;Acc:HGNC:19318]
ENSGALG00000014159	1	68405051	68468435	PACSIN2	protein kinase C and casein kinase substrate in neurons protein 2 isoform 1 [Source:RefSeq peptide;Acc:NP_001152983]
ENSGALG00000008231	5	23406317	23426266	PACSIN3	protein kinase C and casein kinase substrate in neurons 3 [Source:RefSeq peptide;Acc:NP_001038117]
ENSGALG00000004517	12	3551254	3555032	PARP3	poly(ADP-ribose) polymerase family member 3 [Source:HGNC Symbol;Acc:HGNC:273]
ENSGALG00000002744	6	6627534	7305341	PCDH15	protocadherin-related 15 [Source:HGNC Symbol;Acc:HGNC:14674]
BIOGRID NEIGHBOUR:	9	20764384	20776137	PDCD10	Programmed cell death protein 10 [Source:UniProtKB/Swiss-Prot;Acc:Q5ZIV5]
ENSGALG00000011689	7	26824187	26916285	PDIA5	protein disulfide isomerase family A member 5 [Source:HGNC Symbol;Acc:HGNC:24811]
BIOGRID NEIGHBOUR:	7	17699392	17709217	PDK1	pyruvate dehydrogenase kinase, isozyme 1 [Source:RefSeq peptide;Acc:NP_001026523]
BIOGRID NEIGHBOUR:	9	23902667	23907847	PFN2	profilin-2 [Source:RefSeq peptide;Acc:NP_001073228]
BIOGRID NEIGHBOUR:	6	23308079	23310457	PGAM1	Gallus gallus phosphoglycerate mutase 1 (brain) (PGAM1), mRNA. [Source:RefSeq mRNA;Acc:NM_001031556]
BIOGRID NEIGHBOUR:	4	12925824	12949330	PGK1	phosphoglycerate kinase [Source:RefSeq peptide;Acc:NP_990316]
BIOGRID NEIGHBOUR:	27	5989394	5993526	PHB	Prohibitin [Source:UniProtKB/Swiss-Prot;Acc:P84173]
BIOGRID NEIGHBOUR:	10	2035711	2052967	PKM	Pyruvate kinase PKM [Source:UniProtKB/Swiss-Prot;Acc:P00548]
ENSGALG00000016721	1	131370555	131388802	PLCXD1	PI-PLC X domain-containing protein 1 [Source:RefSeq peptide;Acc:NP_001122109]
ENSGALG00000021869	8	24898130	24933293	PODN	podocan [Source:HGNC Symbol;Acc:HGNC:23174]
ENSGALG00000002057	9	1632530	1635977	POLR2D	Gallus gallus polymerase (RNA) II (DNA directed) polypeptide D (POLR2D), mRNA. [Source:RefSeq mRNA;Acc:NM_001277409]
ENSGALG00000002053	19	4460373	4492344	POR	NADPH--cytochrome P450 reductase [Source:RefSeq peptide;Acc:NP_001182725]
ENSGALG00000010582	4	38738524	38774228	PPA2	pyrophosphatase (inorganic) 2 [Source:HGNC Symbol;Acc:HGNC:28883]
BIOGRID NEIGHBOUR:	3	27329669	27359503	PPP1CB	Serine/threonine-protein phosphatase PP1-beta catalytic subunit [Source:UniProtKB/Swiss-Prot;Acc:P62207]
ENSGALG00000008896	7	14105926	14147168	PPP1R1C	protein phosphatase 1 regulatory inhibitor subunit 1C [Source:HGNC Symbol;Acc:HGNC:14940]
BIOGRID NEIGHBOUR:	4	34628096	34640529	PPP2CB	Serine/threonine-protein phosphatase 2A catalytic subunit alpha isoform [Source:UniProtKB/Swiss-Prot;Acc:P48463]
ENSGALG00000011963	4	54227382	54312519	PRDM5	PR domain containing 5 [Source:HGNC Symbol;Acc:HGNC:9349]
BIOGRID NEIGHBOUR:	8	4695522	4702409	PRDX6	peroxiredoxin-6 [Source:RefSeq peptide;Acc:NP_001034418]
ENSGALG00000008060	1	14593210	14681921	PRKAR2B	protein kinase, cAMP-dependent, regulatory subunit type II beta [Source:HGNC Symbol;Acc:HGNC:9392]
BIOGRID NEIGHBOUR:	24	453870	462102	PROTEIN	Cochlin [Source:UniProtKB/Swiss-Prot;Acc:O42163]
ENSGALG00000012468	5	58948650	58967549	PRPF39	pre-mRNA processing factor 39 [Source:HGNC Symbol;Acc:HGNC:20314]
BIOGRID NEIGHBOUR:	20	7736025	7741407	PSMA7	proteasome subunit alpha type-7 [Source:RefSeq peptide;Acc:NP_989944]
ENSGALG00000011128	7	21376748	21422166	PSMD14	26S proteasome non-ATPase regulatory subunit 14 [Source:RefSeq peptide;Acc:NP_001026427]
ENSGALG00000013863	2	97050334	97057113	PSMG2	proteasome (prosome, macropain) assembly chaperone 2 [Source:HGNC Symbol;Acc:HGNC:24929]
ENSGALG00000013867	2	97013572	97047494	PTPN2	tyrosine-protein phosphatase non-receptor type 2 [Source:RefSeq peptide;Acc:NP_001186316]
BIOGRID NEIGHBOUR:	1	51650135	51659676	PVALB1	Parvalbumin, muscle [Source:UniProtKB/Swiss-Prot;Acc:P80026]
ENSGALG00000012365	5	58114672	58123623	PYGL	glycogen phosphorylase, liver form [Source:RefSeq peptide;Acc:NP_989723]
BIOGRID NEIGHBOUR:	2	15786145	15799223	RAB18	Ras-related protein Rab-18 [Source:UniProtKB/Swiss-Prot;Acc:Q5ZLG1]
BIOGRID NEIGHBOUR:	26	3235354	3257220	RAP1A	RAP1A, member of RAS oncogene family [Source:HGNC Symbol;Acc:HGNC:9855]
ENSGALG00000026572	8	4072866	4079959	RGS5	regulator of G-protein signaling 5 [Source:HGNC Symbol;Acc:HGNC:10001]
ENSGALG00000012700	2	60639783	60668283	RNF182	ring finger protein 182 [Source:HGNC Symbol;Acc:HGNC:28522]
ENSGALG00000009796	3	21738523	21824050	RPS6KC1	ribosomal protein S6 kinase, 52kDa, polypeptide 1 [Source:HGNC Symbol;Acc:HGNC:10439]
BIOGRID NEIGHBOUR:	2	44295260	44300007	RPSA	40S ribosomal protein SA [Source:UniProtKB/Swiss-Prot;Acc:P50890]
ENSGALG00000016442	3	96516162	96521224	RRM2	ribonucleotide reductase M2 [Source:HGNC Symbol;Acc:HGNC:10452]
ENSGALG00000007732	15	10623285	10688819	RTN4R	reticulon 4 receptor [Source:HGNC Symbol;Acc:HGNC:18601]
ENSGALG00000002070	9	1655074	1674665	SAP130	histone deacetylase complex subunit SAP130 [Source:RefSeq peptide;Acc:NP_001026472]
ENSGALG00000010641	3	33951859	33961850	SCCPDH	saccharopine dehydrogenase-like oxidoreductase [Source:RefSeq peptide;Acc:NP_001012893]
ENSGALG00000027514	1	155434819	155509965	SCEL	sciellin [Source:HGNC Symbol;Acc:HGNC:10573]
ENSGALG00000010652	8	24886682	24898813	SCP2	sterol carrier protein 2 [Source:HGNC Symbol;Acc:HGNC:10606]
ENSGALG00000013872	2	96985896	96998523	SEH1L	SEH1 like nucleoporin [Source:HGNC Symbol;Acc:HGNC:30379]
ENSGALG00000002643	8	4091521	4100385	SELP	selectin P [Source:HGNC Symbol;Acc:HGNC:10721]
ENSGALG00000004476	12	3527022	3534636	SEMA3G	sema domain, immunoglobulin domain (Ig), short basic domain, secreted, (semaphorin) 3G [Source:HGNC Symbol;Acc:HGNC:30400]
BIOGRID NEIGHBOUR:	1	196648339	196655176	SERPINH1	Serpin H1 [Source:UniProtKB/Swiss-Prot;Acc:P13731]
ENSGALG00000016913	1	155363810	155418979	SLAIN1	SLAIN motif family member 1 [Source:HGNC Symbol;Acc:HGNC:26387]
ENSGALG00000005703	10	11129292	11143978	SLC30A4	solute carrier family 30 (zinc transporter), member 4 [Source:HGNC Symbol;Acc:HGNC:11015]
ENSGALG00000029011	3	63360491	63596059	SLC35F1	solute carrier family 35 member F1 [Source:HGNC Symbol;Acc:HGNC:21483]
ENSGALG00000028871	12	3614084	3623884	SLC38A3	solute carrier family 38 member 3 [Source:HGNC Symbol;Acc:HGNC:18044]
ENSGALG00000011205	3	41689711	41825990	SMOC2	SPARC related modular calcium binding 2 [Source:HGNC Symbol;Acc:HGNC:20323]
BIOGRID NEIGHBOUR:	3	13752543	13817909	SNAP25	Synaptosomal-associated protein 25 [Source:UniProtKB/Swiss-Prot;Acc:P60878]
ENSGALG00000005412	2	3277464	3303728	SNAP47	synaptosome associated protein 47kDa [Source:HGNC Symbol;Acc:HGNC:30669]
BIOGRID NEIGHBOUR:	4	35370103	35436997	SNCA	alpha-synuclein [Source:RefSeq peptide;Acc:NP_990004]
ENSGALG00000025674	5	58568366	58568451	SNORD127	Small nucleolar RNA SNORD127 [Source:RFAM;Acc:RF01186]
ENSGALG00000015844	1	105995337	105999776	SOD1	superoxide dismutase [Source:RefSeq peptide;Acc:NP_990395]
ENSGALG00000012464	5	58929202	58939828	SOUL	SOUL protein [Source:RefSeq peptide;Acc:NP_990120]
ENSGALG00000003148	7	3803012	4151268	SPAG16	sperm associated antigen 16 [Source:HGNC Symbol;Acc:HGNC:23225]
ENSGALG00000005682	10	10682674	10689747	SPATA5L1	spermatogenesis associated 5-like 1 [Source:HGNC Symbol;Acc:HGNC:28762]
ENSGALG00000010625	3	33837372	33858136	SRD5A2	steroid-5-alpha-reductase, alpha polypeptide 2 (3-oxo-5 alpha-steroid delta 4-dehydrogenase alpha 2) [Source:HGNC Symbol;Acc:HGNC:11285]
ENSGALG00000008903	7	14156250	14197840	SSFA2	sperm specific antigen 2 [Source:HGNC Symbol;Acc:HGNC:11319]
ENSGALG00000016716	1	130107441	130165637	STAG3	stromal antigen 3 [Source:RefSeq peptide;Acc:NP_001264764]
BIOGRID NEIGHBOUR:	23	3387652	3397788	STMN1	Stathmin [Source:UniProtKB/Swiss-Prot;Acc:P31395]
BIOGRID NEIGHBOUR:	14	13543813	13547618	STUB1	STIP1 homology and U box-containing protein 1 {ECO:0000305} [Source:UniProtKB/Swiss-Prot;Acc:Q5ZHY5]
ENSGALG00000001963	19	4442783	4452783	STYXL1	serine/threonine/tyrosine interacting-like 1 [Source:HGNC Symbol;Acc:HGNC:18165]
ENSGALG00000012812	1	56352657	56378866	SVOPL	SVOP-like [Source:HGNC Symbol;Acc:HGNC:27034]
BIOGRID NEIGHBOUR:	6	27631434	27639564	TECTB	beta-tectorin precursor [Source:RefSeq peptide;Acc:NP_990694]
ENSGALG00000001768	13	5569975	6177414	TENM2	teneurin-2 isoform 1 [Source:RefSeq peptide;Acc:NP_989428]
BIOGRID NEIGHBOUR:	9	4766456	4777205	TF	ovotransferrin precursor [Source:RefSeq peptide;Acc:NP_990635]
BIOGRID NEIGHBOUR:	24	4202440	4206718	THY1	thy-1 membrane glycoprotein precursor [Source:RefSeq peptide;Acc:NP_989712]
ENSGALG00000001975	19	4452894	4459920	TMEM120A	transmembrane protein 120A [Source:HGNC Symbol;Acc:HGNC:21697]
ENSGALG00000011961	4	54109045	54169803	TNIP3	TNFAIP3 interacting protein 3 [Source:HGNC Symbol;Acc:HGNC:19315]
BIOGRID NEIGHBOUR:	1	77940690	77943689	TPI1	Triosephosphate isomerase [Source:UniProtKB/Swiss-Prot;Acc:P00940]
ENSGALG00000004236	7	5942927	5979727	TRAF3IP1	TRAF3 interacting protein 1 [Source:HGNC Symbol;Acc:HGNC:17861]
ENSGALG00000015026	3	66029666	66055568	TRAF3IP2	TRAF3 interacting protein 2 [Source:HGNC Symbol;Acc:HGNC:1343]
ENSGALG00000012823	1	56378302	56436684	TRIM24	tripartite motif containing 24 [Source:HGNC Symbol;Acc:HGNC:11812]
ENSGALG00000012367	5	58125004	58156571	TRIM9	tripartite motif containing 9 [Source:HGNC Symbol;Acc:HGNC:16288]
ENSGALG00000002414	6	5058696	5100064	TSPAN14	tetraspanin-14 [Source:RefSeq peptide;Acc:NP_001026389]
ENSGALG00000010020	3	27055254	27217361	TTC7A	tetratricopeptide repeat protein 7A [Source:RefSeq peptide;Acc:NP_001026226]
BIOGRID NEIGHBOUR:	20	10887341	10895369	TUBB1	Tubulin beta-6 chain [Source:UniProtKB/Swiss-Prot;Acc:P09207]
ENSGALG00000006461	2	8668155	8732646	UBE3C	ubiquitin-protein ligase E3C [Source:RefSeq peptide;Acc:NP_001026138]
ENSGALG00000001394	10	2972025	2977205	UBL7	ubiquitin-like protein 7 [Source:RefSeq peptide;Acc:NP_001186677]
ENSGALG00000001907	6	2940439	3072666	WAPAL	wings apart-like protein homolog [Source:RefSeq peptide;Acc:NP_001186440]
ENSGALG00000016949	1	167169141	167191801	WBP4	WW domain-binding protein 4 [Source:RefSeq peptide;Acc:NP_001025995]
BIOGRID NEIGHBOUR:	20	5242539	5255527	YWHAB	14-3-3 protein beta/alpha [Source:UniProtKB/Swiss-Prot;Acc:Q5ZLQ6]
ENSGALG00000003510	8	5888703	5903888	UCK2	uridine-cytidine kinase 2 [Source:RefSeq peptide;Acc:NP_001153543]
ENSGALG00000002141	9	1674893	1715354	UGGT1	UDP-glucose glycoprotein glucosyltransferase 1 [Source:HGNC Symbol;Acc:HGNC:15663]
ENSGALG00000004228	7	5900857	5934675	USP40	ubiquitin carboxyl-terminal hydrolase 40 [Source:RefSeq peptide;Acc:NP_001244247]
BIOGRID NEIGHBOUR:	Z	8540925	8562119	VCP	transitional endoplasmic reticulum ATPase [Source:RefSeq peptide;Acc:NP_001038129]
BIOGRID NEIGHBOUR:	13	16717695	16748819	VDAC1	voltage-dependent anion-selective channel protein 1 [Source:RefSeq peptide;Acc:NP_001029041]
BIOGRID NEIGHBOUR:	6	15691873	15702659	VDAC2	voltage-dependent anion-selective channel protein 2 [Source:RefSeq peptide;Acc:NP_990072]
BIOGRID NEIGHBOUR:	2	19703302	19711012	VIMENTIN	vimentin [Source:RefSeq peptide;Acc:NP_001041541]
ENSGALG00000016464	3	100056510	100133423	VSNL1	Visinin-like protein 1 [Source:UniProtKB/Swiss-Prot;Acc:P62764]
ENSGALG00000001907	6	2940439	3072666	WAPAL	wings apart-like protein homolog [Source:RefSeq peptide;Acc:NP_001186440]
ENSGALG00000016949	1	167169141	167191801	WBP4	WW domain-binding protein 4 [Source:RefSeq peptide;Acc:NP_001025995]
BIOGRID NEIGHBOUR:	20	5242539	5255527	YWHAB	14-3-3 protein beta/alpha [Source:UniProtKB/Swiss-Prot;Acc:Q5ZLQ6]
BIOGRID NEIGHBOUR:	19	5331007	5350911	YWHAE	14-3-3 protein epsilon [Source:UniProtKB/Swiss-Prot;Acc:Q5ZMT0]
BIOGRID NEIGHBOUR:	19	4382266	4400823	YWHAG	14-3-3 protein gamma [Source:RefSeq peptide;Acc:NP_001026648]
BIOGRID NEIGHBOUR:	15	9108062	9116390	YWHAH	14-3-3 protein eta [Source:RefSeq peptide;Acc:NP_001007840]
BIOGRID NEIGHBOUR:	3	96266558	96293944	YWHAQ	14-3-3 protein theta [Source:UniProtKB/Swiss-Prot;Acc:Q5ZMD1]
BIOGRID NEIGHBOUR:	2	128539043	128564915	YWHAZ	14-3-3 protein zeta [Source:UniProtKB/Swiss-Prot;Acc:Q5ZKC9]
ENSGALG00000004859	20	6715283	6727981	ZNFX1	zinc finger, NFX1-type containing 1 [Source:HGNC Symbol;Acc:HGNC:29271]
ENSGALG00000010643	8	24836798	24878549	ZYG11B	zyg-11 family member B, cell cycle regulator [Source:HGNC Symbol;Acc:HGNC:25820]

## Sheet: Table S7
Table S7: Positively selected genes (top %5) identified by FST method between indigenous group and Arian
Ensemble ID	Gene Name	Description
ENSGALG00000031457	5-MCDG	thymine DNA glycosylase [Source:HGNC Symbol;Acc:HGNC:11700]
ENSGALG00000017792	5S_RRNA	5S ribosomal RNA [Source:RFAM;Acc:RF00001]
ENSGALG00000025472	5S_RRNA	5S ribosomal RNA [Source:RFAM;Acc:RF00001]
ENSGALG00000028621	5S_RRNA	5S ribosomal RNA [Source:RFAM;Acc:RF00001]
ENSGALG00000024970	7SK	7SK RNA [Source:RFAM;Acc:RF00100]
ENSGALG00000017077	HSPH1	heat shock protein family H (Hsp110) member 1 [Source:HGNC Symbol;Acc:HGNC:16969]
ENSGALG00000007522	ABCC3	ATP binding cassette subfamily C member 3 [Source:HGNC Symbol;Acc:HGNC:54]
ENSGALG00000034573	ABCF2	ATP binding cassette subfamily F member 2 [Source:HGNC Symbol;Acc:HGNC:71]
ENSGALG00000009955	ABCG5	ATP binding cassette subfamily G member 5 [Source:HGNC Symbol;Acc:HGNC:13886]
ENSGALG00000009958	ABCG8	ATP binding cassette subfamily G member 8 [Source:HGNC Symbol;Acc:HGNC:13887]
ENSGALG00000023822	IL5	interleukin 5 (colony-stimulating factor, eosinophil) precursor [Source:RefSeq peptide;Acc:NP_001007085]
ENSGALG00000036297	ABHD8	abhydrolase domain containing 8 [Source:HGNC Symbol;Acc:HGNC:23759]
ENSGALG00000017163	ACAT1	acetyl-CoA acetyltransferase 1 [Source:HGNC Symbol;Acc:HGNC:93]
ENSGALG00000007132	ACOX2	acyl-CoA oxidase 2 [Source:HGNC Symbol;Acc:HGNC:120]
ENSGALG00000005206	ACSL3	acyl-CoA synthetase long-chain family member 3 [Source:HGNC Symbol;Acc:HGNC:3570]
ENSGALG00000038688	ADAMTS17	ADAM metallopeptidase with thrombospondin type 1 motif 17 [Source:HGNC Symbol;Acc:HGNC:17109]
ENSGALG00000009572	ADAMTS20	ADAM metallopeptidase with thrombospondin type 1 motif 20 [Source:HGNC Symbol;Acc:HGNC:17178]
ENSGALG00000006797	ADARB2	adenosine deaminase, RNA specific B2 (inactive) [Source:HGNC Symbol;Acc:HGNC:227]
ENSGALG00000033960	ADGRB1	adhesion G protein-coupled receptor B1 [Source:HGNC Symbol;Acc:HGNC:943]
ENSGALG00000002557	ADGRD1	adhesion G protein-coupled receptor D1 [Source:HGNC Symbol;Acc:HGNC:19893]
ENSGALG00000012245	ADH5	alcohol dehydrogenase 5 (class III), chi polypeptide [Source:HGNC Symbol;Acc:HGNC:253]
ENSGALG00000016329	AGPAT5	1-acylglycerol-3-phosphate O-acyltransferase 5 [Source:HGNC Symbol;Acc:HGNC:20886]
ENSGALG00000013402	AHRR	aryl-hydrocarbon receptor repressor [Source:HGNC Symbol;Acc:HGNC:346]
ENSGALG00000013780	AIG1	androgen induced 1 [Source:HGNC Symbol;Acc:HGNC:21607]
ENSGALG00000011035	AK4	adenylate kinase 4 [Source:HGNC Symbol;Acc:HGNC:363]
ENSGALG00000005575	AKAP1	A-kinase anchoring protein 1 [Source:HGNC Symbol;Acc:HGNC:367]
ENSGALG00000013573	ALG2	ALG2, alpha-1,3/1,6-mannosyltransferase [Source:HGNC Symbol;Acc:HGNC:23159]
ENSGALG00000041309	ALKBH3	alpha-ketoglutarate-dependent dioxygenase alkB homolog 3 [Source:RefSeq peptide;Acc:NP_001269306]
ENSGALG00000005430	ALS2CL	ALS2 C-terminal like [Source:HGNC Symbol;Acc:HGNC:20605]
ENSGALG00000011414	AMDHD1	amidohydrolase domain containing 1 [Source:HGNC Symbol;Acc:HGNC:28577]
ENSGALG00000002082	AMPD1	adenosine monophosphate deaminase 1 [Source:HGNC Symbol;Acc:HGNC:468]
ENSGALG00000010372	ANGEL1	angel homolog 1 [Source:HGNC Symbol;Acc:HGNC:19961]
ENSGALG00000029983	ANGPT1	angiopoietin 1 [Source:HGNC Symbol;Acc:HGNC:484]
ENSGALG00000040755	ANGPT4	angiopoietin 4 [Source:HGNC Symbol;Acc:HGNC:487]
ENSGALG00000004290	ANGPTL1	angiopoietin like 1 [Source:HGNC Symbol;Acc:HGNC:489]
ENSGALG00000003135	ANK3	ankyrin 3 [Source:HGNC Symbol;Acc:HGNC:494]
ENSGALG00000008996	ANKEF1	ankyrin repeat and EF-hand domain containing 1 [Source:HGNC Symbol;Acc:HGNC:15803]
ENSGALG00000026189	ANKRD40	ankyrin repeat domain 40 [Source:HGNC Symbol;Acc:HGNC:28233]
ENSGALG00000013196	ANKS6	ankyrin repeat and sterile alpha motif domain containing 6 [Source:HGNC Symbol;Acc:HGNC:26724]
ENSGALG00000041808	ANO1	anoctamin 1 [Source:HGNC Symbol;Acc:HGNC:21625]
ENSGALG00000017271	ANO2	anoctamin 2 [Source:HGNC Symbol;Acc:HGNC:1183]
ENSGALG00000013311	ANO3	anoctamin-3 isoform 1 [Source:RefSeq peptide;Acc:NP_001186394]
ENSGALG00000003748	ANO5	anoctamin 5 [Source:HGNC Symbol;Acc:HGNC:27337]
ENSGALG00000009638	ANO6	anoctamin 6 [Source:HGNC Symbol;Acc:HGNC:25240]
ENSGALG00000035505	AOAH	acyloxyacyl hydrolase [Source:HGNC Symbol;Acc:HGNC:548]
ENSGALG00000005171	AP1S3	adaptor related protein complex 1 sigma 3 subunit [Source:HGNC Symbol;Acc:HGNC:18971]
ENSGALG00000040528	AP5Z1	adaptor related protein complex 5 zeta 1 subunit [Source:HGNC Symbol;Acc:HGNC:22197]
ENSGALG00000007114	APOA1	apolipoprotein A1 [Source:HGNC Symbol;Acc:HGNC:600]
ENSGALG00000007109	APOA4	apolipoprotein A4 [Source:HGNC Symbol;Acc:HGNC:602]
ENSGALG00000015128	AQP4	aquaporin-4 isoform 1x [Source:RefSeq peptide;Acc:NP_001304756]
ENSGALG00000041373	ARAP2	ArfGAP with RhoGAP domain, ankyrin repeat and PH domain 2 [Source:HGNC Symbol;Acc:HGNC:16924]
ENSGALG00000006439	ARHGEF6	Rho guanine nucleotide exchange factor 6 [Source:UniProtKB/Swiss-Prot;Acc:Q5ZLR6]
ENSGALG00000031534	ARID5B	AT-rich interaction domain 5B [Source:HGNC Symbol;Acc:HGNC:17362]
ENSGALG00000036567	ARMC1	Armadillo repeat-containing protein 1 [Source:UniProtKB/Swiss-Prot;Acc:Q5ZMQ0]
ENSGALG00000040889	ARMC8	armadillo repeat containing 8 [Source:HGNC Symbol;Acc:HGNC:24999]
ENSGALG00000004251	ARR3	arrestin 3 [Source:HGNC Symbol;Acc:HGNC:710]
ENSGALG00000003527	ARRDC2	arrestin domain containing 2 [Source:HGNC Symbol;Acc:HGNC:25225]
ENSGALG00000033286	ARSJ	arylsulfatase family member J [Source:HGNC Symbol;Acc:HGNC:26286]
ENSGALG00000008059	ASCC2	activating signal cointegrator 1 complex subunit 2 [Source:HGNC Symbol;Acc:HGNC:24103]
ENSGALG00000039101	ASIP	agouti-signaling protein precursor [Source:RefSeq peptide;Acc:NP_001108551]
ENSGALG00000032398	ASPM	abnormal spindle microtubule assembly [Source:HGNC Symbol;Acc:HGNC:19048]
ENSGALG00000004472	ASTN1	astrotactin 1 [Source:HGNC Symbol;Acc:HGNC:773]
ENSGALG00000017159	ATM	ATM serine/threonine kinase [Source:HGNC Symbol;Acc:HGNC:795]
ENSGALG00000002764	ATP1B3	ATPase Na+/K+ transporting subunit beta 3 [Source:HGNC Symbol;Acc:HGNC:806]
ENSGALG00000030550	ATP2B1	ATPase plasma membrane Ca2+ transporting 1 [Source:HGNC Symbol;Acc:HGNC:814]
ENSGALG00000006753	ATP5C1	ATP synthase, H+ transporting, mitochondrial F1 complex, gamma polypeptide 1 [Source:HGNC Symbol;Acc:HGNC:833]
ENSGALG00000009570	ATP6V1D	ATPase H+ transporting V1 subunit D [Source:HGNC Symbol;Acc:HGNC:13527]
ENSGALG00000014234	ATXN10	ataxin 10 [Source:HGNC Symbol;Acc:HGNC:10549]
ENSGALG00000009642	AVEN	apoptosis and caspase activation inhibitor [Source:HGNC Symbol;Acc:HGNC:13509]
ENSGALG00000015151	B4GALT6	beta-1,4-galactosyltransferase 6 [Source:HGNC Symbol;Acc:HGNC:929]
ENSGALG00000029382	BARX2B	BARX homeobox 2 [Source:HGNC Symbol;Acc:HGNC:956]
ENSGALG00000013297	BBOX1	gamma-butyrobetaine hydroxylase 1 [Source:HGNC Symbol;Acc:HGNC:964]
ENSGALG00000002002	BCAS2	BCAS2, pre-mRNA processing factor [Source:HGNC Symbol;Acc:HGNC:975]
ENSGALG00000013935	BCLAF1	BCL2 associated transcription factor 1 [Source:HGNC Symbol;Acc:HGNC:16863]
ENSGALG00000012338	BDH2	3-hydroxybutyrate dehydrogenase 2 [Source:HGNC Symbol;Acc:HGNC:32389]
ENSGALG00000011080	BDKRB2	bradykinin receptor B2 [Source:HGNC Symbol;Acc:HGNC:1030]
ENSGALG00000012163	BDNF	Brain-derived neurotrophic factor [Source:UniProtKB/Swiss-Prot;Acc:P25429]
ENSGALG00000011236	BEGAIN	brain enriched guanylate kinase associated [Source:HGNC Symbol;Acc:HGNC:24163]
ENSGALG00000006682	BEND7	BEN domain containing 7 [Source:HGNC Symbol;Acc:HGNC:23514]
ENSGALG00000005718	BHLHE23	basic helix-loop-helix family member e23 [Source:HGNC Symbol;Acc:HGNC:16093]
ENSGALG00000031786	BLVRA	biliverdin reductase A [Source:HGNC Symbol;Acc:HGNC:1062]
ENSGALG00000014537	BMF	Bcl2 modifying factor [Source:HGNC Symbol;Acc:HGNC:24132]
ENSGALG00000010885	BMP2K	BMP2 inducible kinase [Source:HGNC Symbol;Acc:HGNC:18041]
ENSGALG00000040393	BORCS5	BLOC-1-related complex subunit 5 [Source:UniProtKB/Swiss-Prot;Acc:Q5ZJA9]
ENSGALG00000010039	BRE	brain and reproductive organ-expressed (TNFRSF1A modulator) [Source:HGNC Symbol;Acc:HGNC:1106]
ENSGALG00000004448	BRINP2	BMP/retinoic acid inducible neural specific 2 [Source:HGNC Symbol;Acc:HGNC:13746]
ENSGALG00000009413	BROX	BRO1 domain and CAAX motif containing [Source:HGNC Symbol;Acc:HGNC:26512]
ENSGALG00000006406	BRS3	bombesin receptor subtype 3 [Source:HGNC Symbol;Acc:HGNC:1113]
ENSGALG00000025882	BUD13	BUD13 homolog [Source:RefSeq peptide;Acc:NP_001034408]
ENSGALG00000008220	BZW1	basic leucine zipper and W2 domains 1 [Source:HGNC Symbol;Acc:HGNC:18380]
ENSGALG00000003013	C10ORF107	chromosome 10 open reading frame 107 [Source:HGNC Symbol;Acc:HGNC:28678]
ENSGALG00000042103	C11ORF96	chromosome 11 open reading frame 96 [Source:HGNC Symbol;Acc:HGNC:38675]
ENSGALG00000017289	C12ORF4	chromosome 12 open reading frame 4 [Source:HGNC Symbol;Acc:HGNC:1184]
ENSGALG00000030933	C12ORF73	chromosome 12 open reading frame 73 [Source:HGNC Symbol;Acc:HGNC:34450]
ENSGALG00000027232	C1QTNF2	C1q and tumor necrosis factor related protein 2 [Source:HGNC Symbol;Acc:HGNC:14325]
ENSGALG00000034014	C2CD2L	C2CD2 like [Source:HGNC Symbol;Acc:HGNC:29000]
ENSGALG00000013210	C2CD5	C2 calcium dependent domain containing 5 [Source:HGNC Symbol;Acc:HGNC:29062]
ENSGALG00000040161	C7ORF25	chromosome 7 open reading frame 25 [Source:HGNC Symbol;Acc:HGNC:21703]
ENSGALG00000011021	C7ORF31	chromosome 7 open reading frame 31 [Source:HGNC Symbol;Acc:HGNC:21722]
ENSGALG00000040463	CABP7	calcium binding protein 7 [Source:HGNC Symbol;Acc:HGNC:20834]
ENSGALG00000011024	CACHD1	cache domain containing 1 [Source:HGNC Symbol;Acc:HGNC:29314]
ENSGALG00000027771	CACNG1	calcium voltage-gated channel auxiliary subunit gamma 1 [Source:HGNC Symbol;Acc:HGNC:1405]
ENSGALG00000026091	CACNG4	calcium voltage-gated channel auxiliary subunit gamma 4 [Source:HGNC Symbol;Acc:HGNC:1408]
ENSGALG00000033051	CAMK1D	calcium/calmodulin dependent protein kinase ID [Source:HGNC Symbol;Acc:HGNC:19341]
ENSGALG00000039525	CAMTA1	calmodulin binding transcription activator 1 [Source:HGNC Symbol;Acc:HGNC:18806]
ENSGALG00000008933	CASP7	caspase 7 [Source:HGNC Symbol;Acc:HGNC:1508]
ENSGALG00000002888	CASZ1	castor zinc finger 1 [Source:HGNC Symbol;Acc:HGNC:26002]
ENSGALG00000019509	CCDC102B	coiled-coil domain containing 102B [Source:HGNC Symbol;Acc:HGNC:26295]
ENSGALG00000003165	CCDC6	coiled-coil domain containing 6 [Source:HGNC Symbol;Acc:HGNC:18782]
ENSGALG00000031666	CCDC91	coiled-coil domain containing 91 [Source:HGNC Symbol;Acc:HGNC:24855]
ENSGALG00000006479	CCM2L	CCM2 like scaffolding protein [Source:HGNC Symbol;Acc:HGNC:16153]
ENSGALG00000017283	CCND2	cyclin D2 [Source:HGNC Symbol;Acc:HGNC:1583]
ENSGALG00000040152	CCNJL	cyclin J like [Source:HGNC Symbol;Acc:HGNC:25876]
ENSGALG00000006415	CD40LG	CD40 ligand [Source:HGNC Symbol;Acc:HGNC:11935]
ENSGALG00000046032	CD83	CD83 molecule [Source:HGNC Symbol;Acc:HGNC:1703]
ENSGALG00000017274	CD9	CD9 molecule [Source:HGNC Symbol;Acc:HGNC:1709]
ENSGALG00000014038	CDC123	cell division cycle 123 [Source:HGNC Symbol;Acc:HGNC:16827]
ENSGALG00000009158	CDC42BPA	CDC42 binding protein kinase alpha [Source:HGNC Symbol;Acc:HGNC:1737]
ENSGALG00000040833	CDCA7	cell division cycle associated 7 [Source:HGNC Symbol;Acc:HGNC:14628]
ENSGALG00000035978	CDCA7L	cell division cycle associated 7 like [Source:HGNC Symbol;Acc:HGNC:30777]
ENSGALG00000036097	CDH18	cadherin 18 [Source:HGNC Symbol;Acc:HGNC:1757]
ENSGALG00000013775	CDH19	cadherin-19 precursor [Source:RefSeq peptide;Acc:NP_001093757]
ENSGALG00000013782	CDH7	cadherin 7 [Source:HGNC Symbol;Acc:HGNC:1766]
ENSGALG00000012923	CDH9	cadherin 9 [Source:HGNC Symbol;Acc:HGNC:1768]
ENSGALG00000003085	CDK1	cyclin dependent kinase 1 [Source:HGNC Symbol;Acc:HGNC:1722]
ENSGALG00000010537	CDKN2C	cyclin dependent kinase inhibitor 2C [Source:HGNC Symbol;Acc:HGNC:1789]
ENSGALG00000035419	CDON	cell adhesion associated, oncogene regulated [Source:HGNC Symbol;Acc:HGNC:17104]
ENSGALG00000028840	CDPF1	cysteine rich DPF motif domain containing 1 [Source:HGNC Symbol;Acc:HGNC:33710]
ENSGALG00000034590	CELF2	CUGBP Elav-like family member 2 [Source:HGNC Symbol;Acc:HGNC:2550]
ENSGALG00000010562	CEP128	centrosomal protein 128 [Source:HGNC Symbol;Acc:HGNC:20359]
ENSGALG00000042418	CHEK1	Serine/threonine-protein kinase Chk1 [Source:UniProtKB/Swiss-Prot;Acc:Q8AYC9]
ENSGALG00000010820	CHGA	chromogranin A [Source:HGNC Symbol;Acc:HGNC:1929]
ENSGALG00000013931	CHIC2	cysteine rich hydrophobic domain 2 [Source:HGNC Symbol;Acc:HGNC:1935]
ENSGALG00000012769	CHPT1	choline phosphotransferase 1 [Source:HGNC Symbol;Acc:HGNC:17852]
ENSGALG00000009640	CHRM5	cholinergic receptor muscarinic 5 [Source:HGNC Symbol;Acc:HGNC:1954]
ENSGALG00000019489	CHST9	carbohydrate sulfotransferase 9 [Source:HGNC Symbol;Acc:HGNC:19898]
ENSGALG00000014276	CIR1	Corepressor interacting with RBPJ 1 [Source:UniProtKB/Swiss-Prot;Acc:Q5ZI03]
ENSGALG00000027860	CISD2	CDGSH iron sulfur domain 2 [Source:HGNC Symbol;Acc:HGNC:24212]
ENSGALG00000030450	CLIP2	CAP-Gly domain containing linker protein 2 [Source:HGNC Symbol;Acc:HGNC:2586]
ENSGALG00000010924	CNFI-A	Nuclear factor 1 A-type [Source:UniProtKB/Swiss-Prot;Acc:P17923]
ENSGALG00000011494	CNOT10	CCR4-NOT transcription complex subunit 10 [Source:HGNC Symbol;Acc:HGNC:23817]
ENSGALG00000007862	CNTN3	contactin 3 [Source:HGNC Symbol;Acc:HGNC:2173]
ENSGALG00000016980	COG3	component of oligomeric golgi complex 3 [Source:HGNC Symbol;Acc:HGNC:18619]
ENSGALG00000005628	COL9A3	collagen type IX alpha 3 chain [Source:HGNC Symbol;Acc:HGNC:2219]
ENSGALG00000003283	COMP	cartilage oligomeric matrix protein [Source:HGNC Symbol;Acc:HGNC:2227]
ENSGALG00000004901	CORO1C	coronin 1C [Source:HGNC Symbol;Acc:HGNC:2254]
ENSGALG00000037996	COX7A2L	cytochrome c oxidase subunit 7A2 like [Source:HGNC Symbol;Acc:HGNC:2289]
ENSGALG00000041918	CPA6	carboxypeptidase A6 [Source:HGNC Symbol;Acc:HGNC:17245]
ENSGALG00000037030	CREBL2	cAMP responsive element binding protein like 2 [Source:HGNC Symbol;Acc:HGNC:2350]
ENSGALG00000026146	CRLF1	cytokine receptor like factor 1 [Source:HGNC Symbol;Acc:HGNC:2364]
ENSGALG00000003304	CRTC1	CREB regulated transcription coactivator 1 [Source:HGNC Symbol;Acc:HGNC:16062]
ENSGALG00000017135	CRYL1	crystallin lambda 1 [Source:HGNC Symbol;Acc:HGNC:18246]
ENSGALG00000002139	CSDE1	cold shock domain-containing protein E1 [Source:RefSeq peptide;Acc:NP_001026089]
ENSGALG00000035230	CSMD1	CUB and Sushi multiple domains 1 [Source:HGNC Symbol;Acc:HGNC:14026]
ENSGALG00000010971	CSRNP3	cysteine and serine rich nuclear protein 3 [Source:HGNC Symbol;Acc:HGNC:30729]
ENSGALG00000007700	CTTN	cortactin [Source:HGNC Symbol;Acc:HGNC:3338]
ENSGALG00000017165	CUL5	cullin 5 [Source:HGNC Symbol;Acc:HGNC:2556]
ENSGALG00000011020	CYCS	cytochrome c, somatic [Source:HGNC Symbol;Acc:HGNC:19986]
ENSGALG00000011162	CYP46A1	cytochrome P450 family 46 subfamily A member 1 [Source:HGNC Symbol;Acc:HGNC:2641]
ENSGALG00000006886	DACH2	dachshund family transcription factor 2 [Source:HGNC Symbol;Acc:HGNC:16814]
ENSGALG00000003965	DBX1	developing brain homeobox 1 [Source:HGNC Symbol;Acc:HGNC:33185]
ENSGALG00000009604	DBX2	developing brain homeobox 2 [Source:HGNC Symbol;Acc:HGNC:33186]
ENSGALG00000034618	DCAF13	DDB1- and CUL4-associated factor 13 [Source:UniProtKB/Swiss-Prot;Acc:Q5ZLK1]
ENSGALG00000034493	DCLK3	doublecortin like kinase 3 [Source:HGNC Symbol;Acc:HGNC:19005]
ENSGALG00000008938	DCLRE1A	DNA cross-link repair 1A [Source:HGNC Symbol;Acc:HGNC:17660]
ENSGALG00000002038	DENND2C	DENN domain containing 2C [Source:HGNC Symbol;Acc:HGNC:24748]
ENSGALG00000041403	DENND4A	DENN domain containing 4A [Source:HGNC Symbol;Acc:HGNC:24321]
ENSGALG00000012890	DGKI	diacylglycerol kinase iota [Source:HGNC Symbol;Acc:HGNC:2855]
ENSGALG00000003674	DHTKD1	dehydrogenase E1 and transketolase domain containing 1 [Source:HGNC Symbol;Acc:HGNC:23537]
ENSGALG00000028041	DKK2	dickkopf WNT signaling pathway inhibitor 2 [Source:HGNC Symbol;Acc:HGNC:2892]
ENSGALG00000010386	DLK2	delta like non-canonical Notch ligand 2 [Source:HGNC Symbol;Acc:HGNC:21113]
ENSGALG00000010286	DLST	dihydrolipoyllysine-residue succinyltransferase component of 2-oxoglutarate dehydrogenase complex, mitochondrial [Source:RefSeq peptide;Acc:NP_001012919]
ENSGALG00000031423	DMRTA2	DMRT like family A2 [Source:HGNC Symbol;Acc:HGNC:13908]
ENSGALG00000004297	DNAH1	dynein axonemal heavy chain 1 [Source:HGNC Symbol;Acc:HGNC:2940]
ENSGALG00000012130	DNAJC24	DnaJ heat shock protein family (Hsp40) member C24 [Source:HGNC Symbol;Acc:HGNC:26979]
ENSGALG00000011041	DNAJC6	DnaJ heat shock protein family (Hsp40) member C6 [Source:HGNC Symbol;Acc:HGNC:15469]
ENSGALG00000002958	DNER	delta/notch like EGF repeat containing [Source:HGNC Symbol;Acc:HGNC:24456]
ENSGALG00000032420	DPAGT1	dolichyl-phosphate N-acetylglucosaminephosphotransferase 1 [Source:HGNC Symbol;Acc:HGNC:2995]
ENSGALG00000012761	DRAM1	DNA damage regulated autophagy modulator 1 [Source:HGNC Symbol;Acc:HGNC:25645]
ENSGALG00000015142	DSG2	desmoglein 2 [Source:HGNC Symbol;Acc:HGNC:3049]
ENSGALG00000009450	DUSP10	dual specificity phosphatase 10 [Source:HGNC Symbol;Acc:HGNC:3065]
ENSGALG00000021017	DUSP15	dual specificity phosphatase 15 [Source:HGNC Symbol;Acc:HGNC:16236]
ENSGALG00000011207	DUSP6	dual specificity phosphatase 6 [Source:HGNC Symbol;Acc:HGNC:3072]
ENSGALG00000003699	EBF1	early B-cell factor 1 [Source:HGNC Symbol;Acc:HGNC:3126]
ENSGALG00000006690	ECHDC3	enoyl-CoA hydratase domain containing 3 [Source:HGNC Symbol;Acc:HGNC:23489]
ENSGALG00000017133	EEF1AKMT1	eukaryotic translation elongation factor 1 alpha lysine methyltransferase 1 [Source:HGNC Symbol;Acc:HGNC:27351]
ENSGALG00000039983	EEPD1	endonuclease/exonuclease/phosphatase family domain containing 1 [Source:HGNC Symbol;Acc:HGNC:22223]
ENSGALG00000016674	EFHC1	EF-hand domain containing 1 [Source:HGNC Symbol;Acc:HGNC:16406]
ENSGALG00000038097	EI24	EI24, autophagy associated transmembrane protein [Source:HGNC Symbol;Acc:HGNC:13276]
ENSGALG00000009611	EIF2AK4	eukaryotic translation initiation factor 2 alpha kinase 4 [Source:HGNC Symbol;Acc:HGNC:19687]
ENSGALG00000033196	EIF2B	eukaryotic translation initiation factor 2 subunit beta [Source:HGNC Symbol;Acc:HGNC:3266]
ENSGALG00000010301	EIF2B2	eukaryotic translation initiation factor 2B subunit beta [Source:HGNC Symbol;Acc:HGNC:3258]
ENSGALG00000009565	EIF2S1	Eukaryotic translation initiation factor 2 subunit 1 [Source:UniProtKB/Swiss-Prot;Acc:Q5ZLX2]
ENSGALG00000011464	EIF5	eukaryotic translation initiation factor 5 [Source:HGNC Symbol;Acc:HGNC:3299]
ENSGALG00000033513	ELL	elongation factor for RNA polymerase II [Source:HGNC Symbol;Acc:HGNC:23114]
ENSGALG00000016624	ELP3	elongator acetyltransferase complex subunit 3 [Source:HGNC Symbol;Acc:HGNC:20696]
ENSGALG00000009637	EMC7	ER membrane protein complex subunit 7 [Source:HGNC Symbol;Acc:HGNC:24301]
ENSGALG00000009915	EML4	echinoderm microtubule associated protein like 4 [Source:HGNC Symbol;Acc:HGNC:1316]
ENSGALG00000010543	EPS15	epidermal growth factor receptor pathway substrate 15 [Source:HGNC Symbol;Acc:HGNC:3419]
ENSGALG00000012994	ERC1	ELKS/RAB6-interacting/CAST family member 1 [Source:HGNC Symbol;Acc:HGNC:17072]
ENSGALG00000034768	ESF1	ESF1 nucleolar pre-rRNA processing protein homolog [Source:HGNC Symbol;Acc:HGNC:15898]
ENSGALG00000009442	ETFDH	electron transfer flavoprotein dehydrogenase [Source:HGNC Symbol;Acc:HGNC:3483]
ENSGALG00000031542	EXT2	exostosin glycosyltransferase 2 [Source:HGNC Symbol;Acc:HGNC:3513]
ENSGALG00000016630	EXTL3	exostosin like glycosyltransferase 3 [Source:HGNC Symbol;Acc:HGNC:3518]
ENSGALG00000031656	EYA4	EYA transcriptional coactivator and phosphatase 4 [Source:HGNC Symbol;Acc:HGNC:3522]
ENSGALG00000043399	EZH2	enhancer of zeste 2 polycomb repressive complex 2 subunit [Source:HGNC Symbol;Acc:HGNC:3527]
ENSGALG00000002369	F13B	coagulation factor XIII B chain [Source:HGNC Symbol;Acc:HGNC:3534]
ENSGALG00000001445	FABP6	fatty acid binding protein 6 [Source:HGNC Symbol;Acc:HGNC:3561]
ENSGALG00000007625	FADD	Fas associated via death domain [Source:HGNC Symbol;Acc:HGNC:3573]
ENSGALG00000010536	FAF1	Fas associated factor 1 [Source:HGNC Symbol;Acc:HGNC:3578]
ENSGALG00000007139	FAM107A	family with sequence similarity 107 member A [Source:HGNC Symbol;Acc:HGNC:30827]
ENSGALG00000046425	FAM110A	family with sequence similarity 110 member A [Source:HGNC Symbol;Acc:HGNC:16188]
ENSGALG00000042679	FAM134B	family with sequence similarity 134 member B [Source:HGNC Symbol;Acc:HGNC:25964]
ENSGALG00000023584	FAM19A5	family with sequence similarity 19 member A5, C-C motif chemokine like [Source:HGNC Symbol;Acc:HGNC:21592]
ENSGALG00000007152	FAM3D	family with sequence similarity 3 member D [Source:HGNC Symbol;Acc:HGNC:18665]
ENSGALG00000009744	FAM98B	family with sequence similarity 98 member B [Source:HGNC Symbol;Acc:HGNC:26773]
ENSGALG00000003660	FANCF	Fanconi anemia complementation group F [Source:HGNC Symbol;Acc:HGNC:3587]
ENSGALG00000017291	FAR2	fatty acyl-CoA reductase 2 [Source:HGNC Symbol;Acc:HGNC:25531]
ENSGALG00000016886	FARP1	FERM, ARH/RhoGEF and pleckstrin domain protein 1 [Source:HGNC Symbol;Acc:HGNC:3591]
ENSGALG00000042481	FARS2	phenylalanyl-tRNA synthetase 2, mitochondrial [Source:HGNC Symbol;Acc:HGNC:21062]
ENSGALG00000005236	FARSB	phenylalanyl-tRNA synthetase beta subunit [Source:HGNC Symbol;Acc:HGNC:17800]
ENSGALG00000011823	FAT4	FAT atypical cadherin 4 [Source:HGNC Symbol;Acc:HGNC:23109]
ENSGALG00000014233	FBLN1	fibulin 1 [Source:HGNC Symbol;Acc:HGNC:3600]
ENSGALG00000027791	FGF23	fibroblast growth factor 23 [Source:HGNC Symbol;Acc:HGNC:3680]
ENSGALG00000017287	FGF6	fibroblast growth factor 6 [Source:HGNC Symbol;Acc:HGNC:3684]
ENSGALG00000013606	FGL1	fibrinogen like 1 [Source:HGNC Symbol;Acc:HGNC:3695]
ENSGALG00000023904	FIBIN	fin bud initiation factor homolog (zebrafish) [Source:HGNC Symbol;Acc:HGNC:33747]
ENSGALG00000004858	FICD	FIC domain containing [Source:HGNC Symbol;Acc:HGNC:18416]
ENSGALG00000027151	FKBP12	N/A
ENSGALG00000003357	FKBP8	FK506 binding protein 8 [Source:HGNC Symbol;Acc:HGNC:3724]
ENSGALG00000009723	FMN1	formin 1 [Source:HGNC Symbol;Acc:HGNC:3768]
ENSGALG00000017002	FNDC3A	fibronectin type III domain containing 3A [Source:HGNC Symbol;Acc:HGNC:20296]
ENSGALG00000020251	FNIP2	folliculin interacting protein 2 [Source:HGNC Symbol;Acc:HGNC:29280]
ENSGALG00000032713	FOXA1	forkhead box A1 [Source:HGNC Symbol;Acc:HGNC:5021]
ENSGALG00000004460	FOXK1	forkhead box K1 [Source:HGNC Symbol;Acc:HGNC:23480]
ENSGALG00000046347	FOXRED1	FAD dependent oxidoreductase domain containing 1 [Source:HGNC Symbol;Acc:HGNC:26927]
ENSGALG00000009624	FSIP1	fibrous sheath interacting protein 1 [Source:HGNC Symbol;Acc:HGNC:21674]
ENSGALG00000031487	FSTL4	follistatin like 4 [Source:HGNC Symbol;Acc:HGNC:21389]
ENSGALG00000042308	FZD3	frizzled class receptor 3 [Source:HGNC Symbol;Acc:HGNC:4041]
ENSGALG00000012536	GALNT13	polypeptide N-acetylgalactosaminyltransferase 13 [Source:HGNC Symbol;Acc:HGNC:23242]
ENSGALG00000003655	GAS2	growth arrest specific 2 [Source:HGNC Symbol;Acc:HGNC:4167]
ENSGALG00000029270	GATA3	GATA-binding factor 3 [Source:UniProtKB/Swiss-Prot;Acc:P23825]
ENSGALG00000042241	GBX-1	gastrulation brain homeobox 1 [Source:HGNC Symbol;Acc:HGNC:4185]
ENSGALG00000005985	GDF10	growth differentiation factor 10 [Source:HGNC Symbol;Acc:HGNC:4215]
ENSGALG00000005981	GDF2	growth differentiation factor 2 [Source:HGNC Symbol;Acc:HGNC:4217]
ENSGALG00000012730	GFOD1	glucose-fructose oxidoreductase domain containing 1 [Source:HGNC Symbol;Acc:HGNC:21096]
ENSGALG00000018262	GGA-LET-7G	gga-let-7g [Source:miRBase;Acc:MI0001230]
ENSGALG00000024502	GGA-MIR-101-2	gga-mir-101-2 [Source:miRBase;Acc:MI0007558]
ENSGALG00000018321	GGA-MIR-133B	gga-mir-133b [Source:miRBase;Acc:MI0001206]
ENSGALG00000018263	GGA-MIR-135A-1	gga-mir-135a-1 [Source:miRBase;Acc:MI0001231]
ENSGALG00000025475	GGA-MIR-1586	gga-mir-1586 [Source:miRBase;Acc:MI0007313]
ENSGALG00000025419	GGA-MIR-1588	gga-mir-1588 [Source:miRBase;Acc:MI0007315]
ENSGALG00000025473	GGA-MIR-1596	gga-mir-1596 [Source:miRBase;Acc:MI0007323]
ENSGALG00000025441	GGA-MIR-1626	gga-mir-1626 [Source:miRBase;Acc:MI0007355]
ENSGALG00000025240	GGA-MIR-1661	gga-mir-1661 [Source:miRBase;Acc:MI0007395]
ENSGALG00000025164	GGA-MIR-1680	gga-mir-1680 [Source:miRBase;Acc:MI0007414]
ENSGALG00000025206	GGA-MIR-1737	gga-mir-1737 [Source:miRBase;Acc:MI0007476]
ENSGALG00000025446	GGA-MIR-1760	gga-mir-1760 [Source:miRBase;Acc:MI0007502]
ENSGALG00000028725	GGA-MIR-1766	gga-mir-1766 [Source:miRBase;Acc:MI0007508]
ENSGALG00000025354	GGA-MIR-1769	gga-mir-1769 [Source:miRBase;Acc:MI0007512]
ENSGALG00000025300	GGA-MIR-1772	gga-mir-1772 [Source:miRBase;Acc:MI0007515]
ENSGALG00000025380	GGA-MIR-1775	gga-mir-1775 [Source:miRBase;Acc:MI0007518]
ENSGALG00000025208	GGA-MIR-1800	gga-mir-1800 [Source:miRBase;Acc:MI0007544]
ENSGALG00000018322	GGA-MIR-206	gga-mir-206 [Source:miRBase;Acc:MI0001207]
ENSGALG00000025659	GGA-MIR-2129	gga-mir-2129 [Source:miRBase;Acc:MI0010734]
ENSGALG00000018235	GGA-MIR-29A	gga-mir-29a [Source:miRBase;Acc:MI0001166]
ENSGALG00000018236	GGA-MIR-29B-1	gga-mir-29b-1 [Source:miRBase;Acc:MI0001167]
ENSGALG00000025737	GGA-MIR-3524B	gga-mir-3524b [Source:miRBase;Acc:MI0022472]
ENSGALG00000038017	GGA-MIR-6542	gga-mir-6542 [Source:miRBase;Acc:MI0022359]
ENSGALG00000028837	GGA-MIR-6567	gga-mir-6567 [Source:miRBase;Acc:MI0022384]
ENSGALG00000026675	GGA-MIR-6568	gga-mir-6568 [Source:miRBase;Acc:MI0022386]
ENSGALG00000028798	GGA-MIR-6578	gga-mir-6578 [Source:miRBase;Acc:MI0022396]
ENSGALG00000027460	GGA-MIR-6621	gga-mir-6621 [Source:miRBase;Acc:MI0022441]
ENSGALG00000026073	GGA-MIR-6628	gga-mir-6628 [Source:miRBase;Acc:MI0022447]
ENSGALG00000026500	GGA-MIR-6678	gga-mir-6678 [Source:miRBase;Acc:MI0022498]
ENSGALG00000027840	GGA-MIR-6681	gga-mir-6681 [Source:miRBase;Acc:MI0022502]
ENSGALG00000026767	GGA-MIR-6683	gga-mir-6683 [Source:miRBase;Acc:MI0022504]
ENSGALG00000036568	GGA-MIR-7444	gga-mir-7444 [Source:miRBase;Acc:MI0024110]
ENSGALG00000005700	GID8	GID complex subunit 8 homolog [Source:HGNC Symbol;Acc:HGNC:15857]
ENSGALG00000033694	GILT	IFI30, lysosomal thiol reductase [Source:HGNC Symbol;Acc:HGNC:5398]
ENSGALG00000028821	GLIPR2	GLI pathogenesis related 2 [Source:HGNC Symbol;Acc:HGNC:18007]
ENSGALG00000030419	GLS	glutaminase kidney isoform, mitochondrial precursor [Source:RefSeq peptide;Acc:NP_001026419]
ENSGALG00000034078	GLT8D2	glycosyltransferase 8 domain containing 2 [Source:HGNC Symbol;Acc:HGNC:24890]
ENSGALG00000008427	GNAT3	G protein subunit alpha transducin 3 [Source:HGNC Symbol;Acc:HGNC:22800]
ENSGALG00000012763	GNPTAB	N-acetylglucosamine-1-phosphate transferase alpha and beta subunits [Source:HGNC Symbol;Acc:HGNC:29670]
ENSGALG00000009627	GPATCH2	G-patch domain containing 2 [Source:HGNC Symbol;Acc:HGNC:25499]
ENSGALG00000009587	GPHN	gephyrin [Source:HGNC Symbol;Acc:HGNC:15465]
ENSGALG00000043480	GPM6A	glycoprotein M6A [Source:HGNC Symbol;Acc:HGNC:4460]
ENSGALG00000014209	GPR155	G protein-coupled receptor 155 [Source:HGNC Symbol;Acc:HGNC:22951]
ENSGALG00000009619	GPR176	G protein-coupled receptor 176 [Source:HGNC Symbol;Acc:HGNC:32370]
ENSGALG00000009724	GREM1	gremlin 1, DAN family BMP antagonist [Source:HGNC Symbol;Acc:HGNC:2001]
ENSGALG00000038995	GRIA4	glutamate ionotropic receptor AMPA type subunit 4 [Source:HGNC Symbol;Acc:HGNC:4574]
ENSGALG00000027415	GRIN2C	glutamate ionotropic receptor NMDA type subunit 2C [Source:HGNC Symbol;Acc:HGNC:4587]
ENSGALG00000002800	GRK7	G protein-coupled receptor kinase 7 [Source:HGNC Symbol;Acc:HGNC:17031]
ENSGALG00000039403	GRM8	glutamate metabotropic receptor 8 [Source:HGNC Symbol;Acc:HGNC:4600]
ENSGALG00000010432	GSTZ1	maleylacetoacetate isomerase isoform 3 [Source:RefSeq peptide;Acc:NP_001264399]
ENSGALG00000010576	GTF2A1	general transcription factor IIA subunit 1 [Source:HGNC Symbol;Acc:HGNC:4646]
ENSGALG00000001263	GTF2IRD1	GTF2I repeat domain containing 1 [Source:HGNC Symbol;Acc:HGNC:4661]
ENSGALG00000008905	HABP2	hyaluronan binding protein 2 [Source:HGNC Symbol;Acc:HGNC:4798]
ENSGALG00000016536	HADHA	hydroxyacyl-CoA dehydrogenase/3-ketoacyl-CoA thiolase/enoyl-CoA hydratase (trifunctional protein), alpha subunit [Source:HGNC Symbol;Acc:HGNC:4801]
ENSGALG00000016555	HADHB	hydroxyacyl-CoA dehydrogenase/3-ketoacyl-CoA thiolase/enoyl-CoA hydratase (trifunctional protein), beta subunit [Source:HGNC Symbol;Acc:HGNC:4803]
ENSGALG00000011421	HAL	histidine ammonia-lyase [Source:HGNC Symbol;Acc:HGNC:4806]
ENSGALG00000013962	HBS1L	HBS1 like translational GTPase [Source:HGNC Symbol;Acc:HGNC:4834]
ENSGALG00000029616	HCFC2	host cell factor C2 [Source:HGNC Symbol;Acc:HGNC:24972]
ENSGALG00000004288	HDAC4	Histone deacetylase 4 [Source:UniProtKB/Swiss-Prot;Acc:P83038]
ENSGALG00000010854	HDAC9	histone deacetylase 9 [Source:HGNC Symbol;Acc:HGNC:14065]
ENSGALG00000014841	HDDC2	HD domain containing 2 [Source:HGNC Symbol;Acc:HGNC:21078]
ENSGALG00000037193	HECW1	HECT, C2 and WW domain containing E3 ubiquitin protein ligase 1 [Source:HGNC Symbol;Acc:HGNC:22195]
ENSGALG00000027152	HELZ	helicase with zinc finger [Source:HGNC Symbol;Acc:HGNC:16878]
ENSGALG00000003861	HERC4	HECT and RLD domain containing E3 ubiquitin protein ligase 4 [Source:HGNC Symbol;Acc:HGNC:24521]
ENSGALG00000009881	HHAT	hedgehog acyltransferase [Source:HGNC Symbol;Acc:HGNC:18270]
ENSGALG00000036286	HHIPL1	HHIP like 1 [Source:HGNC Symbol;Acc:HGNC:19710]
ENSGALG00000045729	HHIPL2	HHIP like 2 [Source:HGNC Symbol;Acc:HGNC:25842]
ENSGALG00000012792	HIPK2	homeodomain interacting protein kinase 2 [Source:HGNC Symbol;Acc:HGNC:14402]
ENSGALG00000045705	HIST2H2AB	histone cluster 2 H2A family member b [Source:HGNC Symbol;Acc:HGNC:20508]
ENSGALG00000016633	HMBOX1	homeobox containing 1 [Source:HGNC Symbol;Acc:HGNC:26137]
ENSGALG00000042939	HMBS	hydroxymethylbilane synthase [Source:HGNC Symbol;Acc:HGNC:4982]
ENSGALG00000009875	HMGI-C	high mobility group AT-hook 2 [Source:HGNC Symbol;Acc:HGNC:5009]
ENSGALG00000026594	HS3ST5	heparan sulfate-glucosamine 3-sulfotransferase 5 [Source:HGNC Symbol;Acc:HGNC:19419]
ENSGALG00000036787	HSD17B12	hydroxysteroid 17-beta dehydrogenase 12 [Source:HGNC Symbol;Acc:HGNC:18646]
ENSGALG00000033789	HSP90B1	heat shock protein 90 beta family member 1 [Source:HGNC Symbol;Acc:HGNC:12028]
ENSGALG00000036796	HYLS1	HYLS1, centriolar and ciliogenesis associated [Source:HGNC Symbol;Acc:HGNC:26558]
ENSGALG00000037940	IGFBP3	insulin like growth factor binding protein 3 [Source:HGNC Symbol;Acc:HGNC:5472]
ENSGALG00000012755	IGF-I	Insulin-like growth factor I [Source:UniProtKB/Swiss-Prot;Acc:P18254]
ENSGALG00000040007	IL-17D	N/A
ENSGALG00000016288	IL1RAPL1	interleukin 1 receptor accessory protein like 1 [Source:HGNC Symbol;Acc:HGNC:5996]
ENSGALG00000012128	IMMP1L	inner mitochondrial membrane peptidase subunit 1 [Source:HGNC Symbol;Acc:HGNC:26317]
ENSGALG00000014457	ING4	inhibitor of growth family member 4 [Source:HGNC Symbol;Acc:HGNC:19423]
ENSGALG00000004336	INPPL1	inositol polyphosphate phosphatase like 1 [Source:HGNC Symbol;Acc:HGNC:6080]
ENSGALG00000040758	INSR	insulin receptor [Source:HGNC Symbol;Acc:HGNC:6091]
ENSGALG00000016631	INTS9	integrator complex subunit 9 [Source:HGNC Symbol;Acc:HGNC:25592]
ENSGALG00000009586	IRAK4	interleukin 1 receptor associated kinase 4 [Source:HGNC Symbol;Acc:HGNC:17967]
ENSGALG00000030291	IRF9	interferon regulatory factor 9 [Source:RefSeq peptide;Acc:NP_989889]
ENSGALG00000010875	ITGB8	integrin subunit beta 8 [Source:HGNC Symbol;Acc:HGNC:6163]
ENSGALG00000006833	ITIH2	inter-alpha-trypsin inhibitor heavy chain 2 [Source:HGNC Symbol;Acc:HGNC:6167]
ENSGALG00000006891	ITIH5	inter-alpha-trypsin inhibitor heavy chain family member 5 [Source:HGNC Symbol;Acc:HGNC:21449]
ENSGALG00000034898	ITPK1	Inositol-tetrakisphosphate 1-kinase [Source:UniProtKB/Swiss-Prot;Acc:Q5F480]
ENSGALG00000011031	JAK1	Janus kinase 1 [Source:HGNC Symbol;Acc:HGNC:6190]
ENSGALG00000012702	JARID2	jumonji and AT-rich interaction domain containing 2 [Source:HGNC Symbol;Acc:HGNC:6196]
ENSGALG00000043641	JUND	JunD proto-oncogene, AP-1 transcription factor subunit [Source:HGNC Symbol;Acc:HGNC:6206]
ENSGALG00000041978	K123	N/A
ENSGALG00000009633	KATNBL1	katanin regulatory subunit B1 like 1 [Source:HGNC Symbol;Acc:HGNC:26199]
ENSGALG00000040681	KCNA6	potassium voltage-gated channel subfamily A member 6 [Source:HGNC Symbol;Acc:HGNC:6225]
ENSGALG00000031350	KCNE4	potassium voltage-gated channel subfamily E regulatory subunit 4 [Source:HGNC Symbol;Acc:HGNC:6244]
ENSGALG00000009919	KCNG3	potassium voltage-gated channel modifier subfamily G member 3 [Source:HGNC Symbol;Acc:HGNC:18306]
ENSGALG00000004373	KCNJ16	potassium voltage-gated channel subfamily J member 16 [Source:HGNC Symbol;Acc:HGNC:6262]
ENSGALG00000004376	KCNJ2	potassium voltage-gated channel subfamily J member 2 [Source:HGNC Symbol;Acc:HGNC:6263]
ENSGALG00000012537	KCNJ3	potassium voltage-gated channel subfamily J member 3 [Source:HGNC Symbol;Acc:HGNC:6264]
ENSGALG00000001181	KCNJ5	potassium voltage-gated channel subfamily J member 5 [Source:HGNC Symbol;Acc:HGNC:6266]
ENSGALG00000020049	KCNK16	potassium two pore domain channel subfamily K member 16 [Source:HGNC Symbol;Acc:HGNC:14464]
ENSGALG00000010068	KCNK17	potassium two pore domain channel subfamily K member 17 [Source:HGNC Symbol;Acc:HGNC:14465]
ENSGALG00000037285	KCNK9	potassium two pore domain channel subfamily K member 9 [Source:HGNC Symbol;Acc:HGNC:6283]
ENSGALG00000037626	KCNQ3	potassium voltage-gated channel subfamily Q member 3 [Source:HGNC Symbol;Acc:HGNC:6297]
ENSGALG00000037249	KCNQ5	potassium voltage-gated channel subfamily Q member 5 [Source:HGNC Symbol;Acc:HGNC:6299]
ENSGALG00000007111	KCTD6	potassium channel tetramerization domain containing 6 [Source:HGNC Symbol;Acc:HGNC:22235]
ENSGALG00000036301	KIAA0895	KIAA0895 [Source:HGNC Symbol;Acc:HGNC:22206]
ENSGALG00000009230	KIAA0922	KIAA0922 [Source:HGNC Symbol;Acc:HGNC:29146]
ENSGALG00000012796	KIAA1549	KIAA1549 [Source:HGNC Symbol;Acc:HGNC:22219]
ENSGALG00000012689	KIF13A	kinesin family member 13A [Source:HGNC Symbol;Acc:HGNC:14566]
ENSGALG00000012160	KIF18A	kinesin family member 18A [Source:HGNC Symbol;Acc:HGNC:29441]
ENSGALG00000002726	KIF1B	kinesin family member 1B [Source:HGNC Symbol;Acc:HGNC:16636]
ENSGALG00000010057	KIF6	kinesin family member 6 [Source:HGNC Symbol;Acc:HGNC:21202]
ENSGALG00000030702	KIN	Kin17 DNA and RNA binding protein [Source:HGNC Symbol;Acc:HGNC:6327]
ENSGALG00000011206	KITLG	KIT ligand [Source:HGNC Symbol;Acc:HGNC:6343]
ENSGALG00000030384	KLC4	kinesin light chain 4 [Source:HGNC Symbol;Acc:HGNC:21624]
ENSGALG00000033178	KLF6	Kruppel like factor 6 [Source:HGNC Symbol;Acc:HGNC:2235]
ENSGALG00000008536	KLHDC3	kelch domain containing 3 [Source:HGNC Symbol;Acc:HGNC:20704]
ENSGALG00000033270	KLHL26	kelch like family member 26 [Source:HGNC Symbol;Acc:HGNC:25623]
ENSGALG00000006877	KLHL4	kelch like family member 4 [Source:HGNC Symbol;Acc:HGNC:6355]
ENSGALG00000017296	KLHL42	kelch like family member 42 [Source:HGNC Symbol;Acc:HGNC:29252]
ENSGALG00000036736	KXD1	KxDL motif containing 1 [Source:HGNC Symbol;Acc:HGNC:28420]
ENSGALG00000032570	LANCL2	LanC like 2 [Source:HGNC Symbol;Acc:HGNC:6509]
ENSGALG00000037769	LASP-2	N/A
ENSGALG00000009056	LCLAT1	lysocardiolipin acyltransferase 1 [Source:HGNC Symbol;Acc:HGNC:26756]
ENSGALG00000011058	LEPR	leptin receptor [Source:HGNC Symbol;Acc:HGNC:6554]
ENSGALG00000011047	LEPROT	leptin receptor overlapping transcript [Source:HGNC Symbol;Acc:HGNC:29477]
ENSGALG00000040834	LGR4	leucine rich repeat containing G protein-coupled receptor 4 [Source:HGNC Symbol;Acc:HGNC:13299]
ENSGALG00000012170	LIN7C	lin-7 homolog C, crumbs cell polarity complex component [Source:HGNC Symbol;Acc:HGNC:17789]
ENSGALG00000010061	LRBA	LPS responsive beige-like anchor protein [Source:HGNC Symbol;Acc:HGNC:1742]
ENSGALG00000029533	LRP5	low-density lipoprotein receptor-related protein 5 precursor [Source:RefSeq peptide;Acc:NP_001012915]
ENSGALG00000009967	LRPPRC	leucine rich pentatricopeptide repeat containing [Source:HGNC Symbol;Acc:HGNC:15714]
ENSGALG00000007057	LRRC28	leucine rich repeat containing 28 [Source:HGNC Symbol;Acc:HGNC:28355]
ENSGALG00000043831	LRRC73	leucine rich repeat containing 73 [Source:HGNC Symbol;Acc:HGNC:21375]
ENSGALG00000044478	LRRIQ1	leucine rich repeats and IQ motif containing 1 [Source:HGNC Symbol;Acc:HGNC:25708]
ENSGALG00000003385	LSM4	LSM4 homolog, U6 small nuclear RNA and mRNA degradation associated [Source:HGNC Symbol;Acc:HGNC:17259]
ENSGALG00000033709	LTA4H	leukotriene A4 hydrolase [Source:HGNC Symbol;Acc:HGNC:6710]
ENSGALG00000007386	LUC7L3	LUC7 like 3 pre-mRNA splicing factor [Source:HGNC Symbol;Acc:HGNC:24309]
ENSGALG00000007092	LYSMD4	LysM domain containing 4 [Source:HGNC Symbol;Acc:HGNC:26571]
ENSGALG00000010868	MACC1	MACC1, MET transcriptional regulator [Source:HGNC Symbol;Acc:HGNC:30215]
ENSGALG00000008498	MALRD1	MAM and LDL receptor class A domain containing 1 [Source:HGNC Symbol;Acc:HGNC:24331]
ENSGALG00000013892	MAP3K5	mitogen-activated protein kinase kinase kinase 5 [Source:HGNC Symbol;Acc:HGNC:6857]
ENSGALG00000013900	MAP7	microtubule associated protein 7 [Source:HGNC Symbol;Acc:HGNC:6869]
ENSGALG00000011505	MARK3	microtubule affinity regulating kinase 3 [Source:HGNC Symbol;Acc:HGNC:6897]
ENSGALG00000016890	MBNL2	muscleblind-like 2 isoform 7 [Source:RefSeq peptide;Acc:NP_001156848]
ENSGALG00000012681	MBOAT1	membrane bound O-acyltransferase domain containing 1 [Source:HGNC Symbol;Acc:HGNC:21579]
ENSGALG00000034198	MCM10	minichromosome maintenance 10 replication initiation factor [Source:HGNC Symbol;Acc:HGNC:18043]
ENSGALG00000016676	MCM3	minichromosome maintenance complex component 3 [Source:HGNC Symbol;Acc:HGNC:6945]
ENSGALG00000030157	MCTP2	multiple C2 and transmembrane domain containing 2 [Source:HGNC Symbol;Acc:HGNC:25636]
ENSGALG00000012699	MCUR1	mitochondrial calcium uniporter regulator 1 [Source:HGNC Symbol;Acc:HGNC:21097]
ENSGALG00000033894	MEA1	male-enhanced antigen 1 [Source:HGNC Symbol;Acc:HGNC:6986]
ENSGALG00000032366	MEF2A	myocyte enhancer factor 2A [Source:HGNC Symbol;Acc:HGNC:6993]
ENSGALG00000007631	MEGF11	multiple EGF like domains 11 [Source:HGNC Symbol;Acc:HGNC:29635]
ENSGALG00000012153	METTL15	methyltransferase like 15 [Source:HGNC Symbol;Acc:HGNC:26606]
ENSGALG00000011444	MFHAS1	malignant fibrous histiocytoma amplified sequence 1 [Source:HGNC Symbol;Acc:HGNC:16982]
ENSGALG00000017238	MGLUR5A	glutamate metabotropic receptor 5 [Source:HGNC Symbol;Acc:HGNC:4597]
ENSGALG00000041034	MIA3	MIA family member 3, ER export factor [Source:HGNC Symbol;Acc:HGNC:24008]
ENSGALG00000010118	MIPOL1	mirror-image polydactyly 1 [Source:HGNC Symbol;Acc:HGNC:21460]
ENSGALG00000009013	MKKS	McKusick-Kaufman syndrome [Source:HGNC Symbol;Acc:HGNC:7108]
ENSGALG00000006356	MKLN1	muskelin 1 [Source:HGNC Symbol;Acc:HGNC:7109]
ENSGALG00000039169	MLH1	mutL homolog 1 [Source:HGNC Symbol;Acc:HGNC:7127]
ENSGALG00000010304	MLH3	mutL homolog 3 [Source:HGNC Symbol;Acc:HGNC:7128]
ENSGALG00000016301	MLIP	muscular LMNA interacting protein [Source:HGNC Symbol;Acc:HGNC:21355]
ENSGALG00000007928	MLLT10	myeloid/lymphoid or mixed-lineage leukemia; translocated to, 10 [Source:HGNC Symbol;Acc:HGNC:16063]
ENSGALG00000032031	MMP16	matrix metallopeptidase 16 [Source:HGNC Symbol;Acc:HGNC:7162]
ENSGALG00000019060	MMP27	matrix metalloproteinase-27 precursor [Source:RefSeq peptide;Acc:NP_990331]
ENSGALG00000017184	MMP7	matrilysin precursor [Source:RefSeq peptide;Acc:NP_001006278]
ENSGALG00000015513	MMS22L	MMS22 like, DNA repair protein [Source:HGNC Symbol;Acc:HGNC:21475]
ENSGALG00000009212	MND1	meiotic nuclear divisions 1 [Source:HGNC Symbol;Acc:HGNC:24839]
ENSGALG00000005217	MOGAT1	monoacylglycerol O-acyltransferase 1 [Source:HGNC Symbol;Acc:HGNC:18210]
ENSGALG00000009795	MON2	MON2 homolog, regulator of endosome-to-Golgi trafficking [Source:HGNC Symbol;Acc:HGNC:29177]
ENSGALG00000042082	MOS	Serine/threonine-protein kinase mos [Source:UniProtKB/Swiss-Prot;Acc:P10741]
ENSGALG00000009581	MPP5	membrane palmitoylated protein 5 [Source:HGNC Symbol;Acc:HGNC:18669]
ENSGALG00000041429	MPV17L2	MPV17 mitochondrial inner membrane protein like 2 [Source:HGNC Symbol;Acc:HGNC:28177]
ENSGALG00000008597	MRPL2	mitochondrial ribosomal protein L2 [Source:HGNC Symbol;Acc:HGNC:14056]
ENSGALG00000037258	MRPL32	mitochondrial ribosomal protein L32 [Source:HGNC Symbol;Acc:HGNC:14035]
ENSGALG00000036004	MRPL34	mitochondrial ribosomal protein L34 [Source:HGNC Symbol;Acc:HGNC:14488]
ENSGALG00000005567	MSI2	musashi RNA binding protein 2 [Source:HGNC Symbol;Acc:HGNC:18585]
ENSGALG00000043909	MSMB	microseminoprotein beta [Source:HGNC Symbol;Acc:HGNC:7372]
ENSGALG00000026661	MSRB3	methionine sulfoxide reductase B3 [Source:HGNC Symbol;Acc:HGNC:27375]
ENSGALG00000019967	MTFR2	mitochondrial fission regulator 2 [Source:HGNC Symbol;Acc:HGNC:21115]
ENSGALG00000035619	MTTP	microsomal triglyceride transfer protein large subunit precursor [Source:RefSeq peptide;Acc:NP_001103254]
ENSGALG00000026452	MURC	muscle related coiled-coil protein [Source:HGNC Symbol;Acc:HGNC:33742]
ENSGALG00000013956	MYB	transcriptional activator Myb [Source:RefSeq peptide;Acc:NP_990637]
ENSGALG00000001363	MYBBP1A	MYB binding protein 1a [Source:HGNC Symbol;Acc:HGNC:7546]
ENSGALG00000012783	MYBPC1	myosin binding protein C, slow type [Source:HGNC Symbol;Acc:HGNC:7549]
ENSGALG00000006273	MYLK2	myosin light chain kinase 2 [Source:HGNC Symbol;Acc:HGNC:16243]
ENSGALG00000036466	MYO10	myosin X [Source:HGNC Symbol;Acc:HGNC:7593]
ENSGALG00000007712	MYO1B	myosin IB [Source:HGNC Symbol;Acc:HGNC:7596]
ENSGALG00000001021	MYOCD	myocardin [Source:HGNC Symbol;Acc:HGNC:16067]
ENSGALG00000001172	N/A	Probable glutamate receptor [Source:UniProtKB/Swiss-Prot;Acc:P19439]
ENSGALG00000025884	NABP1	nucleic acid binding protein 1 [Source:HGNC Symbol;Acc:HGNC:26232]
ENSGALG00000009496	NAF1	nuclear assembly factor 1 ribonucleoprotein [Source:HGNC Symbol;Acc:HGNC:25126]
ENSGALG00000010311	NAV3	neuron navigator 3 [Source:HGNC Symbol;Acc:HGNC:15998]
ENSGALG00000015737	NCAM2	neural cell adhesion molecule 2 [Source:HGNC Symbol;Acc:HGNC:7657]
ENSGALG00000003777	NELL1	neural EGFL like 1 [Source:HGNC Symbol;Acc:HGNC:7750]
ENSGALG00000009601	NELL2	neural EGFL like 2 [Source:HGNC Symbol;Acc:HGNC:7751]
ENSGALG00000005660	NF1	neurofibromin 1 [Source:HGNC Symbol;Acc:HGNC:7765]
ENSGALG00000008073	NF2	neurofibromin 2 [Source:HGNC Symbol;Acc:HGNC:7773]
ENSGALG00000041193	NFYB	Nuclear transcription factor Y subunit beta [Source:UniProtKB/Swiss-Prot;Acc:P25207]
ENSGALG00000010413	NGB	neuroglobin [Source:HGNC Symbol;Acc:HGNC:14077]
ENSGALG00000043825	NISCH	nischarin [Source:HGNC Symbol;Acc:HGNC:18006]
ENSGALG00000029677	NME8	NME/NM23 family member 8 [Source:HGNC Symbol;Acc:HGNC:16473]
ENSGALG00000020151	NMU	neuromedin U [Source:HGNC Symbol;Acc:HGNC:7859]
ENSGALG00000002272	NOC4L	nucleolar complex associated 4 homolog [Source:HGNC Symbol;Acc:HGNC:28461]
ENSGALG00000012695	NOL7	nucleolar protein 7 [Source:HGNC Symbol;Acc:HGNC:21040]
ENSGALG00000017162	NPAT	nuclear protein, coactivator of histone transcription [Source:HGNC Symbol;Acc:HGNC:7896]
ENSGALG00000041820	NPSR1	neuropeptide S receptor 1 [Source:HGNC Symbol;Acc:HGNC:23631]
ENSGALG00000007000	NR2F2	nuclear receptor subfamily 2 group F member 2 [Source:HGNC Symbol;Acc:HGNC:7976]
ENSGALG00000043010	NR2F6	nuclear receptor subfamily 2 group F member 6 [Source:HGNC Symbol;Acc:HGNC:7977]
ENSGALG00000008914	NRAP	nebulin related anchoring protein [Source:HGNC Symbol;Acc:HGNC:7988]
ENSGALG00000026692	NRAS	neuroblastoma RAS viral oncogene homolog [Source:HGNC Symbol;Acc:HGNC:7989]
ENSGALG00000043041	NRN1	neuritin 1 [Source:HGNC Symbol;Acc:HGNC:17972]
ENSGALG00000009107	NRXN1	Neurexin-1-beta [Source:UniProtKB/Swiss-Prot;Acc:D0PRN2]
ENSGALG00000027255	NRXN3	neurexin 3 isoform c precursor [Source:RefSeq peptide;Acc:NP_001258854]
ENSGALG00000013967	NUDT5	ADP-sugar pyrophosphatase [Source:RefSeq peptide;Acc:NP_001265035]
ENSGALG00000011834	NUDT6	nudix hydrolase 6 [Source:HGNC Symbol;Acc:HGNC:8053]
ENSGALG00000016972	NUFIP1	NUFIP1, FMR1 interacting protein 1 [Source:HGNC Symbol;Acc:HGNC:8057]
ENSGALG00000012720	NUP153	nucleoporin 153 [Source:HGNC Symbol;Acc:HGNC:8062]
ENSGALG00000012759	NUP37	nucleoporin 37 [Source:HGNC Symbol;Acc:HGNC:29929]
ENSGALG00000004966	NYAP2	neuronal tyrosine-phosphorylated phosphoinositide-3-kinase adaptor 2 [Source:HGNC Symbol;Acc:HGNC:29291]
ENSGALG00000005594	OMG	oligodendrocyte myelin glycoprotein [Source:HGNC Symbol;Acc:HGNC:8135]
ENSGALG00000013738	OPTN	optineurin [Source:HGNC Symbol;Acc:HGNC:17142]
ENSGALG00000011007	OSBPL3	oxysterol binding protein like 3 [Source:HGNC Symbol;Acc:HGNC:16370]
ENSGALG00000004346	P2RY4	pyrimidinergic receptor P2Y4 [Source:HGNC Symbol;Acc:HGNC:8542]
ENSGALG00000008567	PACS1	phosphofurin acidic cluster sorting protein 1 [Source:HGNC Symbol;Acc:HGNC:30032]
ENSGALG00000012724	PAK1IP1	PAK1 interacting protein 1 [Source:HGNC Symbol;Acc:HGNC:20882]
ENSGALG00000001165	PANK4	pantothenate kinase 4 [Source:HGNC Symbol;Acc:HGNC:19366]
ENSGALG00000010542	PAPSS1	3'-phosphoadenosine 5'-phosphosulfate synthase 1 [Source:HGNC Symbol;Acc:HGNC:8603]
ENSGALG00000010886	PAQR3	progestin and adipoQ receptor family member 3 [Source:HGNC Symbol;Acc:HGNC:30130]
ENSGALG00000016675	PAQR8	progestin and adipoQ receptor family member 8 [Source:HGNC Symbol;Acc:HGNC:15708]
ENSGALG00000007125	PARD3	par-3 family cell polarity regulator [Source:HGNC Symbol;Acc:HGNC:16051]
ENSGALG00000046187	PARP12	poly(ADP-ribose) polymerase family member 12 [Source:HGNC Symbol;Acc:HGNC:21919]
ENSGALG00000012756	PARPBP	PARP1 binding protein [Source:HGNC Symbol;Acc:HGNC:26074]
ENSGALG00000006367	PCBD2	Gallus gallus pterin-4 alpha-carbinolamine dehydratase/dimerization cofactor of hepatocyte nuclear factor 1 alpha (TCF1) 2 (PCBD2), mRNA. [Source:RefSeq mRNA;Acc:NM_204203]
ENSGALG00000013602	PCM1	pericentriolar material 1 [Source:HGNC Symbol;Acc:HGNC:8727]
ENSGALG00000008734	PCSK2	proprotein convertase subtilisin/kexin type 2 [Source:HGNC Symbol;Acc:HGNC:8744]
ENSGALG00000037029	PDE4C	phosphodiesterase 4C [Source:HGNC Symbol;Acc:HGNC:8782]
ENSGALG00000013941	PDE7B	phosphodiesterase 7B [Source:HGNC Symbol;Acc:HGNC:8792]
ENSGALG00000017179	PDGFD	platelet derived growth factor D [Source:HGNC Symbol;Acc:HGNC:30620]
ENSGALG00000029576	PDHB	pyruvate dehydrogenase E1 component subunit beta, mitochondrial [Source:RefSeq peptide;Acc:NP_001185549]
ENSGALG00000035111	PDRG1	p53 and DNA damage regulated 1 [Source:HGNC Symbol;Acc:HGNC:16119]
ENSGALG00000004198	PDZD11	PDZ domain containing 11 [Source:HGNC Symbol;Acc:HGNC:28034]
ENSGALG00000000573	PER3	period circadian clock 3 [Source:HGNC Symbol;Acc:HGNC:8847]
ENSGALG00000043756	PEX11G	peroxisomal biogenesis factor 11 gamma [Source:HGNC Symbol;Acc:HGNC:20208]
ENSGALG00000002836	PEX14	peroxisomal biogenesis factor 14 [Source:HGNC Symbol;Acc:HGNC:8856]
ENSGALG00000013874	PEX7	peroxisomal biogenesis factor 7 [Source:HGNC Symbol;Acc:HGNC:8860]
ENSGALG00000040369	PFKFB3	6-phosphofructo-2-kinase/fructose-2,6-biphosphatase 3 [Source:HGNC Symbol;Acc:HGNC:8874]
ENSGALG00000035636	PHYH	phytanoyl-CoA 2-hydroxylase [Source:HGNC Symbol;Acc:HGNC:8940]
ENSGALG00000023576	PIM3	Pim-3 proto-oncogene, serine/threonine kinase [Source:HGNC Symbol;Acc:HGNC:19310]
ENSGALG00000030237	PITX1	paired like homeodomain 1 [Source:HGNC Symbol;Acc:HGNC:9004]
ENSGALG00000042511	PKDCC	protein kinase domain containing, cytoplasmic [Source:HGNC Symbol;Acc:HGNC:25123]
ENSGALG00000015407	PLAG1	PLAG1 zinc finger [Source:HGNC Symbol;Acc:HGNC:9045]
ENSGALG00000008875	PLCB1	phospholipase C beta 1 [Source:HGNC Symbol;Acc:HGNC:15917]
ENSGALG00000008907	PLCB4	phospholipase C beta 4 [Source:HGNC Symbol;Acc:HGNC:9059]
ENSGALG00000006473	PLXNA4	plexin A4 [Source:HGNC Symbol;Acc:HGNC:9102]
ENSGALG00000012757	PMCH	pro-melanin concentrating hormone [Source:HGNC Symbol;Acc:HGNC:9109]
ENSGALG00000016620	PNOC	prepronociceptin [Source:HGNC Symbol;Acc:HGNC:9163]
ENSGALG00000035493	POC1B	POC1 centriolar protein B [Source:HGNC Symbol;Acc:HGNC:30836]
ENSGALG00000010349	POLR1C	RNA polymerase I subunit C [Source:HGNC Symbol;Acc:HGNC:20194]
ENSGALG00000041470	PPARA	peroxisome proliferator activated receptor alpha [Source:HGNC Symbol;Acc:HGNC:9232]
ENSGALG00000035774	PPFIA1	PTPRF interacting protein alpha 1 [Source:HGNC Symbol;Acc:HGNC:9245]
ENSGALG00000009451	PPID	peptidylprolyl isomerase D [Source:HGNC Symbol;Acc:HGNC:9257]
ENSGALG00000040005	PPP2R5D	protein phosphatase 2 regulatory subunit B'delta [Source:HGNC Symbol;Acc:HGNC:9312]
ENSGALG00000007023	PRKAR2A	protein kinase cAMP-dependent type II regulatory subunit alpha [Source:HGNC Symbol;Acc:HGNC:9391]
ENSGALG00000034970	PRKCQ	protein kinase C theta [Source:HGNC Symbol;Acc:HGNC:9410]
ENSGALG00000003805	PRKG1	protein kinase, cGMP-dependent, type I [Source:HGNC Symbol;Acc:HGNC:9414]
ENSGALG00000012671	PRL	Prolactin [Source:UniProtKB/Swiss-Prot;Acc:P14676]
ENSGALG00000003958	PRMT3	protein arginine methyltransferase 3 [Source:HGNC Symbol;Acc:HGNC:30163]
ENSGALG00000013272	PRMT8	protein arginine methyltransferase 8 [Source:HGNC Symbol;Acc:HGNC:5188]
ENSGALG00000000259	PSMF1	proteasome inhibitor subunit 1 [Source:HGNC Symbol;Acc:HGNC:9571]
ENSGALG00000017295	PTHLH	Parathyroid hormone-related protein Osteostatin [Source:UniProtKB/Swiss-Prot;Acc:P17251]
ENSGALG00000008609	PTK7	protein tyrosine kinase 7 (inactive) [Source:HGNC Symbol;Acc:HGNC:9618]
ENSGALG00000037889	PTPRT	protein tyrosine phosphatase, receptor type T [Source:HGNC Symbol;Acc:HGNC:9682]
ENSGALG00000002354	PUS1	pseudouridylate synthase 1 [Source:HGNC Symbol;Acc:HGNC:15508]
ENSGALG00000000962	PUS3	pseudouridylate synthase 3 [Source:HGNC Symbol;Acc:HGNC:25461]
ENSGALG00000009577	PUS7L	pseudouridylate synthase 7 like [Source:HGNC Symbol;Acc:HGNC:25276]
ENSGALG00000038202	PWWP2A	PWWP domain containing 2A [Source:HGNC Symbol;Acc:HGNC:29406]
ENSGALG00000007052	PXK	PX domain containing serine/threonine kinase like [Source:HGNC Symbol;Acc:HGNC:23326]
ENSGALG00000008508	PYGB	glycogen phosphorylase B [Source:HGNC Symbol;Acc:HGNC:9723]
ENSGALG00000016535	RAB10	RAB10, member RAS oncogene family [Source:HGNC Symbol;Acc:HGNC:9759]
ENSGALG00000007615	RAB11A	RAB11A, member RAS oncogene family [Source:HGNC Symbol;Acc:HGNC:9760]
ENSGALG00000027789	RAB37	RAB37, member RAS oncogene family [Source:HGNC Symbol;Acc:HGNC:30268]
ENSGALG00000030068	RAB3A	RAB3A, member RAS oncogene family [Source:HGNC Symbol;Acc:HGNC:9777]
ENSGALG00000006186	RAD21L1	RAD21 cohesin complex component like 1 [Source:HGNC Symbol;Acc:HGNC:16271]
ENSGALG00000017290	RAD51AP1	RAD51 associated protein 1 [Source:HGNC Symbol;Acc:HGNC:16956]
ENSGALG00000039171	RAD52	DNA repair protein RAD52 homolog isoform 2 [Source:RefSeq peptide;Acc:NP_001161230]
ENSGALG00000004273	RALGPS2	Ral GEF with PH domain and SH3 binding motif 2 [Source:HGNC Symbol;Acc:HGNC:30279]
ENSGALG00000033696	RALY	RALY heterogeneous nuclear ribonucleoprotein [Source:HGNC Symbol;Acc:HGNC:15921]
ENSGALG00000036938	RALYL	RALY RNA binding protein-like [Source:HGNC Symbol;Acc:HGNC:27036]
ENSGALG00000002569	RAN	RAN, member RAS oncogene family [Source:HGNC Symbol;Acc:HGNC:9846]
ENSGALG00000016889	RAP2A	RAP2A, member of RAS oncogene family [Source:HGNC Symbol;Acc:HGNC:9861]
ENSGALG00000043694	RAPGEF4	Rap guanine nucleotide exchange factor 4 [Source:HGNC Symbol;Acc:HGNC:16626]
ENSGALG00000002850	RASA2	RAS p21 protein activator 2 [Source:HGNC Symbol;Acc:HGNC:9872]
ENSGALG00000004323	RASAL2	RAS protein activator like 2 [Source:HGNC Symbol;Acc:HGNC:9874]
ENSGALG00000009740	RASGRP1	RAS guanyl releasing protein 1 [Source:HGNC Symbol;Acc:HGNC:9878]
ENSGALG00000033759	RAVER2	ribonucleoprotein, PTB binding 2 [Source:HGNC Symbol;Acc:HGNC:25577]
ENSGALG00000006332	RBM17	RNA binding motif protein 17 [Source:HGNC Symbol;Acc:HGNC:16944]
ENSGALG00000005978	RBP3	retinol-binding protein 3 precursor [Source:RefSeq peptide;Acc:NP_001019746]
ENSGALG00000002637	RBP7	retinol binding protein 7 [Source:HGNC Symbol;Acc:HGNC:30316]
ENSGALG00000016545	REPS2	RALBP1 associated Eps domain containing 2 [Source:HGNC Symbol;Acc:HGNC:9963]
ENSGALG00000017064	RFC3	replication factor C subunit 3 [Source:HGNC Symbol;Acc:HGNC:9971]
ENSGALG00000019087	RFXAP	regulatory factor X associated protein [Source:HGNC Symbol;Acc:HGNC:9988]
ENSGALG00000003073	RHOBTB1	Rho related BTB domain containing 1 [Source:HGNC Symbol;Acc:HGNC:18738]
ENSGALG00000014232	RIBC2	RIB43A domain with coiled-coils 2 [Source:HGNC Symbol;Acc:HGNC:13241]
ENSGALG00000002579	RIMBP2	RIMS binding protein 2 [Source:HGNC Symbol;Acc:HGNC:30339]
ENSGALG00000040256	RIMS2	regulating synaptic membrane exocytosis 2 [Source:HGNC Symbol;Acc:HGNC:17283]
ENSGALG00000025650	RNASEP_NUC	Nuclear RNase P [Source:RFAM;Acc:RF00009]
ENSGALG00000010539	RNF11	ring finger protein 11 [Source:HGNC Symbol;Acc:HGNC:10056]
ENSGALG00000012683	RNF144B	ring finger protein 144B [Source:HGNC Symbol;Acc:HGNC:21578]
ENSGALG00000003691	RNF145	ring finger protein 145 [Source:HGNC Symbol;Acc:HGNC:20853]
ENSGALG00000028822	RNF152	ring finger protein 152 [Source:HGNC Symbol;Acc:HGNC:26811]
ENSGALG00000012700	RNF182	ring finger protein 182 [Source:HGNC Symbol;Acc:HGNC:28522]
ENSGALG00000021117	RNF7	ring finger protein 7 [Source:HGNC Symbol;Acc:HGNC:10070]
ENSGALG00000015519	ROBO2	roundabout guidance receptor 2 [Source:HGNC Symbol;Acc:HGNC:10250]
ENSGALG00000014432	RPS20	ribosomal protein S20 [Source:HGNC Symbol;Acc:HGNC:10405]
ENSGALG00000011473	RPS6KA2	ribosomal protein S6 kinase A2 [Source:HGNC Symbol;Acc:HGNC:10431]
ENSGALG00000028056	RRP36	ribosomal RNA processing 36 [Source:HGNC Symbol;Acc:HGNC:21374]
ENSGALG00000023640	RSPO4	R-spondin 4 [Source:HGNC Symbol;Acc:HGNC:16175]
ENSGALG00000002980	RTKN2	rhotekin 2 [Source:HGNC Symbol;Acc:HGNC:19364]
ENSGALG00000033091	RUNX1T1	RUNX1 translocation partner 1 [Source:HGNC Symbol;Acc:HGNC:1535]
ENSGALG00000009429	RXFP1	relaxin/insulin like family peptide receptor 1 [Source:HGNC Symbol;Acc:HGNC:19718]
ENSGALG00000009705	RYR3	ryanodine receptor 3 [Source:HGNC Symbol;Acc:HGNC:10485]
ENSGALG00000038753	SAR1B	secretion associated Ras related GTPase 1B [Source:HGNC Symbol;Acc:HGNC:10535]
ENSGALG00000039472	SART3	squamous cell carcinoma antigen recognized by T-cells 3 [Source:HGNC Symbol;Acc:HGNC:16860]
ENSGALG00000008135	SATB2	SATB homeobox 2 [Source:HGNC Symbol;Acc:HGNC:21637]
ENSGALG00000029819	SCG2	secretogranin II [Source:HGNC Symbol;Acc:HGNC:10575]
ENSGALG00000031751	SCRN3	secernin 3 [Source:RefSeq peptide;Acc:NP_001244270]
ENSGALG00000028912	SCRT2	transcriptional repressor scratch 2 [Source:RefSeq peptide;Acc:NP_001166993]
ENSGALG00000028347	SDCBP2	syndecan binding protein 2 [Source:HGNC Symbol;Acc:HGNC:15756]
ENSGALG00000004420	SDK1	sidekick cell adhesion molecule 1 [Source:HGNC Symbol;Acc:HGNC:19307]
ENSGALG00000004424	SEC16B	protein transport protein Sec16B [Source:RefSeq peptide;Acc:NP_001026440]
ENSGALG00000036300	SEC61A2	Sec61 translocon alpha 2 subunit [Source:HGNC Symbol;Acc:HGNC:17702]
ENSGALG00000013569	SEC61B	Sec61 translocon beta subunit [Source:HGNC Symbol;Acc:HGNC:16993]
ENSGALG00000016560	SELENOI	selenoprotein I [Source:HGNC Symbol;Acc:HGNC:29361]
ENSGALG00000040444	SEMA3C	semaphorin 3C [Source:HGNC Symbol;Acc:HGNC:10725]
ENSGALG00000014575	SEPHS1	selenophosphate synthetase 1 [Source:HGNC Symbol;Acc:HGNC:19685]
ENSGALG00000032830	SEPT7	septin-7 [Source:RefSeq peptide;Acc:NP_001012577]
ENSGALG00000026359	SERTAD4	SERTA domain containing 4 [Source:HGNC Symbol;Acc:HGNC:25236]
ENSGALG00000009279	SFMBT2	Scm-like with four mbt domains 2 [Source:HGNC Symbol;Acc:HGNC:20256]
ENSGALG00000031997	SFRP4	secreted frizzled related protein 4 [Source:HGNC Symbol;Acc:HGNC:10778]
ENSGALG00000002487	SFSWAP	splicing factor SWAP homolog [Source:HGNC Symbol;Acc:HGNC:10790]
ENSGALG00000013971	SGK1	serum/glucocorticoid regulated kinase 1 [Source:HGNC Symbol;Acc:HGNC:10810]
ENSGALG00000004140	SH3BP4	SH3 domain binding protein 4 [Source:HGNC Symbol;Acc:HGNC:10826]
ENSGALG00000030802	SHROOM2	shroom family member 2 [Source:HGNC Symbol;Acc:HGNC:630]
ENSGALG00000013211	SIAL-T2	ST8 alpha-N-acetyl-neuraminide alpha-2,8-sialyltransferase 1 [Source:HGNC Symbol;Acc:HGNC:10869]
ENSGALG00000036873	SIK2	salt inducible kinase 2 [Source:HGNC Symbol;Acc:HGNC:21680]
ENSGALG00000007144	SIK3	SIK family kinase 3 [Source:HGNC Symbol;Acc:HGNC:29165]
ENSGALG00000002147	SIKE1	suppressor of IKBKE 1 [Source:HGNC Symbol;Acc:HGNC:26119]
ENSGALG00000012692	SIRT5	NAD-dependent protein deacylase sirtuin-5, mitochondrial [Source:UniProtKB/Swiss-Prot;Acc:E1BRE2]
ENSGALG00000039254	SLC17A6	solute carrier family 17 (vesicular glutamate transporter), member 6 [Source:RefSeq peptide;Acc:NP_001161855]
ENSGALG00000028225	SLC17A9	solute carrier family 17 member 9 [Source:HGNC Symbol;Acc:HGNC:16192]
ENSGALG00000015016	SLC22A15	solute carrier family 22 member 15 [Source:HGNC Symbol;Acc:HGNC:20301]
ENSGALG00000010117	SLC25A21	solute carrier family 25 member 21 [Source:HGNC Symbol;Acc:HGNC:14411]
ENSGALG00000016979	SLC25A30	solute carrier family 25 member 30 [Source:HGNC Symbol;Acc:HGNC:27371]
ENSGALG00000030545	SLC35D3	solute carrier family 35 member D3 [Source:HGNC Symbol;Acc:HGNC:15621]
ENSGALG00000006194	SLC52A3	solute carrier family 52 member 3 [Source:HGNC Symbol;Acc:HGNC:16187]
ENSGALG00000013304	SLC5A12	solute carrier family 5 member 12 [Source:HGNC Symbol;Acc:HGNC:28750]
ENSGALG00000003908	SLC6A5	solute carrier family 6 member 5 [Source:HGNC Symbol;Acc:HGNC:11051]
ENSGALG00000041612	SLC7A13	solute carrier family 7 member 13 [Source:HGNC Symbol;Acc:HGNC:23092]
ENSGALG00000007650	SLC9A3R1	SLC9A3 regulator 1 [Source:HGNC Symbol;Acc:HGNC:11075]
ENSGALG00000006871	SLCO3A1	solute carrier organic anion transporter family member 3A1 [Source:HGNC Symbol;Acc:HGNC:10952]
ENSGALG00000016904	SLITRK6	SLIT and NTRK like family member 6 [Source:HGNC Symbol;Acc:HGNC:23503]
ENSGALG00000034414	SLU7	SLU7 homolog, splicing factor [Source:HGNC Symbol;Acc:HGNC:16939]
ENSGALG00000017050	SMAD9	SMAD family member 9 [Source:HGNC Symbol;Acc:HGNC:6774]
ENSGALG00000043137	SMARCD3	SWI/SNF related, matrix associated, actin dependent regulator of chromatin, subfamily d, member 3 [Source:HGNC Symbol;Acc:HGNC:11108]
ENSGALG00000014228	SMC1B	structural maintenance of chromosomes 1B [Source:HGNC Symbol;Acc:HGNC:11112]
ENSGALG00000009003	SNAP25	synaptosome associated protein 25 [Source:HGNC Symbol;Acc:HGNC:11132]
ENSGALG00000017866	SNORA28	Small nucleolar RNA SNORA28 [Source:RFAM;Acc:RF00400]
ENSGALG00000025681	SNORD123	Small nucleolar RNA SNORD123 [Source:RFAM;Acc:RF01156]
ENSGALG00000025399	SNOU2_19	Small nucleolar RNA U2-19 [Source:RFAM;Acc:RF00494]
ENSGALG00000025658	SNOU2-30	Small nucleolar RNA U2-30 [Source:RFAM;Acc:RF00493]
ENSGALG00000025635	SNOU54	Small nucleolar RNA U54 [Source:RFAM;Acc:RF01277]
ENSGALG00000037274	SNPH	syntaphilin [Source:HGNC Symbol;Acc:HGNC:15931]
ENSGALG00000011409	SNRPF	small nuclear ribonucleoprotein polypeptide F [Source:HGNC Symbol;Acc:HGNC:11162]
ENSGALG00000010840	SNX13	sorting nexin 13 [Source:HGNC Symbol;Acc:HGNC:21335]
ENSGALG00000015831	SNX14	sorting nexin 14 [Source:HGNC Symbol;Acc:HGNC:14977]
ENSGALG00000032768	SOX5	transcription factor SOX-5 [Source:RefSeq peptide;Acc:NP_001004385]
ENSGALG00000035725	SP8	Sp8 transcription factor [Source:HGNC Symbol;Acc:HGNC:19196]
ENSGALG00000010822	SPATA4	spermatogenesis associated 4 [Source:HGNC Symbol;Acc:HGNC:17333]
ENSGALG00000032567	SPINK6	serine peptidase inhibitor, Kazal type 6 [Source:HGNC Symbol;Acc:HGNC:29486]
ENSGALG00000003512	SPINK7	Ovomucoid [Source:UniProtKB/Swiss-Prot;Acc:P01005]
ENSGALG00000001387	SPNS2	sphingolipid transporter 2 [Source:HGNC Symbol;Acc:HGNC:26992]
ENSGALG00000009568	SPOCK3	SPARC/osteonectin, cwcv and kazal like domains proteoglycan 3 [Source:HGNC Symbol;Acc:HGNC:13565]
ENSGALG00000038775	SPON1	Gallus gallus spondin 1, extracellular matrix protein (SPON1), mRNA. [Source:RefSeq mRNA;Acc:NM_204851]
ENSGALG00000028203	SPRED1	sprouty related EVH1 domain containing 1 [Source:HGNC Symbol;Acc:HGNC:20249]
ENSGALG00000009037	SPTLC3	serine palmitoyltransferase long chain base subunit 3 [Source:HGNC Symbol;Acc:HGNC:16253]
ENSGALG00000032029	SRF	serum response factor [Source:HGNC Symbol;Acc:HGNC:11291]
ENSGALG00000009592	SRP14	signal recognition particle 14 [Source:HGNC Symbol;Acc:HGNC:11299]
ENSGALG00000030759	SRPRA	SRP receptor alpha subunit [Source:HGNC Symbol;Acc:HGNC:11307]
ENSGALG00000004928	SSH1	slingshot protein phosphatase 1 [Source:HGNC Symbol;Acc:HGNC:30579]
ENSGALG00000008671	ST8SIA6	alpha-2,8-sialyltransferase 8F [Source:RefSeq peptide;Acc:NP_001001603]
ENSGALG00000035287	STAM	signal transducing adaptor molecule [Source:HGNC Symbol;Acc:HGNC:11357]
ENSGALG00000033038	STARD3NL	STARD3 N-terminal like [Source:HGNC Symbol;Acc:HGNC:19169]
ENSGALG00000007651	STAT1	signal transducer and activator of transcription 1 [Source:HGNC Symbol;Acc:HGNC:11362]
ENSGALG00000010579	STON2	stonin 2 [Source:HGNC Symbol;Acc:HGNC:30652]
ENSGALG00000042730	STT3A	STT3A, catalytic subunit of the oligosaccharyltransferase complex [Source:HGNC Symbol;Acc:HGNC:6172]
ENSGALG00000002536	STX2	syntaxin 2 [Source:HGNC Symbol;Acc:HGNC:3403]
ENSGALG00000030250	SV2B	synaptic vesicle glycoprotein 2B [Source:HGNC Symbol;Acc:HGNC:16874]
ENSGALG00000003648	SVIP	small VCP interacting protein [Source:HGNC Symbol;Acc:HGNC:25238]
ENSGALG00000002511	SYCP1	synaptonemal complex protein 1 [Source:HGNC Symbol;Acc:HGNC:11487]
ENSGALG00000012766	SYCP3	synaptonemal complex protein 3 [Source:HGNC Symbol;Acc:HGNC:18130]
ENSGALG00000011076	SYNE3	spectrin repeat containing nuclear envelope family member 3 [Source:HGNC Symbol;Acc:HGNC:19861]
ENSGALG00000007048	SYNM	synemin [Source:HGNC Symbol;Acc:HGNC:24466]
ENSGALG00000009884	SYT14	synaptotagmin 14 [Source:HGNC Symbol;Acc:HGNC:23143]
ENSGALG00000009441	TAF1A	TATA-box binding protein associated factor, RNA polymerase I subunit A [Source:HGNC Symbol;Acc:HGNC:11532]
ENSGALG00000006731	TAF3	TATA-box binding protein associated factor 3 [Source:HGNC Symbol;Acc:HGNC:17303]
ENSGALG00000003985	TARSL2	threonyl-tRNA synthetase like 2 [Source:HGNC Symbol;Acc:HGNC:24728]
ENSGALG00000036043	TBX3	T-box 3 [Source:HGNC Symbol;Acc:HGNC:11602]
ENSGALG00000012791	TBXAS1	thromboxane A synthase 1 [Source:HGNC Symbol;Acc:HGNC:11609]
ENSGALG00000026276	TCF15	transcription factor 15 (basic helix-loop-helix) [Source:HGNC Symbol;Acc:HGNC:11627]
ENSGALG00000001093	TCF3	transcription factor 3 [Source:HGNC Symbol;Acc:HGNC:11633]
ENSGALG00000045499	TCFL5	transcription factor like 5 [Source:HGNC Symbol;Acc:HGNC:11646]
ENSGALG00000014342	TEAD4	transcriptional enhancer factor TEF-3 isoform 2 [Source:RefSeq peptide;Acc:NP_001293081]
ENSGALG00000009626	THBS1	thrombospondin-1 precursor [Source:RefSeq peptide;Acc:NP_001186382]
ENSGALG00000026776	TIGAR	TP53 induced glycolysis regulatory phosphatase [Source:HGNC Symbol;Acc:HGNC:1185]
ENSGALG00000016300	TINAG	tubulointerstitial nephritis antigen [Source:HGNC Symbol;Acc:HGNC:14599]
ENSGALG00000010385	TJAP1	tight junction associated protein 1 [Source:HGNC Symbol;Acc:HGNC:17949]
ENSGALG00000007747	TMEM104	transmembrane protein 104 [Source:HGNC Symbol;Acc:HGNC:25984]
ENSGALG00000009596	TMEM117	transmembrane protein 117 [Source:HGNC Symbol;Acc:HGNC:25308]
ENSGALG00000004893	TMEM119	transmembrane protein 119 [Source:HGNC Symbol;Acc:HGNC:27884]
ENSGALG00000010865	TMEM196	transmembrane protein 196 [Source:HGNC Symbol;Acc:HGNC:22431]
ENSGALG00000025862	TMEM26	transmembrane protein 26 [Source:HGNC Symbol;Acc:HGNC:28550]
ENSGALG00000021620	TMEM59L	transmembrane protein 59 like [Source:HGNC Symbol;Acc:HGNC:13237]
ENSGALG00000010406	TMEM63C	transmembrane protein 63C [Source:HGNC Symbol;Acc:HGNC:23787]
ENSGALG00000042599	TMEM64	transmembrane protein 64 [Source:HGNC Symbol;Acc:HGNC:25441]
ENSGALG00000015730	TMPRSS15	transmembrane protease, serine 15 [Source:HGNC Symbol;Acc:HGNC:9490]
ENSGALG00000043164	TNKS	tankyrase [Source:HGNC Symbol;Acc:HGNC:11941]
ENSGALG00000001459	TNNC1	troponin C1, slow skeletal and cardiac type [Source:HGNC Symbol;Acc:HGNC:11943]
ENSGALG00000041013	TNS1	tensin 1 [Source:HGNC Symbol;Acc:HGNC:11973]
ENSGALG00000039139	TNS3	tensin 3 [Source:HGNC Symbol;Acc:HGNC:21616]
ENSGALG00000007364	TOB1	transducer of ERBB2, 1 [Source:HGNC Symbol;Acc:HGNC:11979]
ENSGALG00000040298	TPK1	thiamin pyrophosphokinase 1 [Source:HGNC Symbol;Acc:HGNC:17358]
ENSGALG00000006267	TPX2	TPX2, microtubule nucleation factor [Source:HGNC Symbol;Acc:HGNC:1249]
ENSGALG00000008686	TRDMT1	tRNA aspartic acid methyltransferase 1 [Source:HGNC Symbol;Acc:HGNC:2977]
ENSGALG00000009896	TRERF1	transcriptional regulating factor 1 [Source:HGNC Symbol;Acc:HGNC:18273]
ENSGALG00000009207	TRIM2	tripartite motif containing 2 [Source:HGNC Symbol;Acc:HGNC:15974]
ENSGALG00000001976	TRIM33	tripartite motif containing 33 [Source:HGNC Symbol;Acc:HGNC:16290]
ENSGALG00000019622	TRIM71	tripartite motif containing 71 [Source:HGNC Symbol;Acc:HGNC:32669]
ENSGALG00000002929	TRIP12	thyroid hormone receptor interactor 12 [Source:HGNC Symbol;Acc:HGNC:12306]
ENSGALG00000012264	TRMT10A	tRNA methyltransferase 10A [Source:HGNC Symbol;Acc:HGNC:28403]
ENSGALG00000007972	TRPC5	transient receptor potential cation channel subfamily C member 5 [Source:HGNC Symbol;Acc:HGNC:12337]
ENSGALG00000002550	TSHB	Thyrotropin subunit beta [Source:UniProtKB/Swiss-Prot;Acc:O57340]
ENSGALG00000010572	TSHR	thyroid stimulating hormone receptor [Source:HGNC Symbol;Acc:HGNC:12373]
ENSGALG00000013672	TSHZ1	teashirt zinc finger homeobox 1 [Source:HGNC Symbol;Acc:HGNC:10669]
ENSGALG00000007809	TSHZ2	teashirt zinc finger homeobox 2 [Source:HGNC Symbol;Acc:HGNC:13010]
ENSGALG00000027103	TSPAN19	tetraspanin 19 [Source:HGNC Symbol;Acc:HGNC:31886]
ENSGALG00000014346	TSPAN9	tetraspanin 9 [Source:HGNC Symbol;Acc:HGNC:21640]
ENSGALG00000014551	TTC38	tetratricopeptide repeat domain 38 [Source:HGNC Symbol;Acc:HGNC:26082]
ENSGALG00000010540	TTC39A	tetratricopeptide repeat domain 39A [Source:HGNC Symbol;Acc:HGNC:18657]
ENSGALG00000010137	TTC6	tetratricopeptide repeat domain 6 [Source:HGNC Symbol;Acc:HGNC:19739]
ENSGALG00000010340	TTLL5	tubulin tyrosine ligase like 5 [Source:HGNC Symbol;Acc:HGNC:19963]
ENSGALG00000009595	TWF1	twinfilin 1 isoform 2 [Source:RefSeq peptide;Acc:NP_001025910]
ENSGALG00000003977	TWF2	twinfilin actin binding protein 2 [Source:HGNC Symbol;Acc:HGNC:9621]
ENSGALG00000010863	TWISTNB	TWIST neighbor [Source:HGNC Symbol;Acc:HGNC:18027]
ENSGALG00000035345	TXNRD1	thioredoxin reductase 1, cytoplasmic [Source:RefSeq peptide;Acc:NP_001025933]
ENSGALG00000017237	TYR	Tyrosinase [Source:UniProtKB/Swiss-Prot;Acc:P55024]
ENSGALG00000017932	U1	U1 spliceosomal RNA [Source:RFAM;Acc:RF00003]
ENSGALG00000025582	U5	U5 spliceosomal RNA [Source:RFAM;Acc:RF00020]
ENSGALG00000017925	U6	U6 spliceosomal RNA [Source:RFAM;Acc:RF00026]
ENSGALG00000037716	UBA52	ubiquitin A-52 residue ribosomal protein fusion product 1 [Source:HGNC Symbol;Acc:HGNC:12458]
ENSGALG00000012311	UBE2D3	ubiquitin conjugating enzyme E2 D3 [Source:HGNC Symbol;Acc:HGNC:12476]
ENSGALG00000020793	UBE2E3	ubiquitin conjugating enzyme E2 E3 [Source:HGNC Symbol;Acc:HGNC:12479]
ENSGALG00000002649	UBE4B	ubiquitination factor E4B [Source:HGNC Symbol;Acc:HGNC:12500]
ENSGALG00000003672	UBLCP1	ubiquitin like domain containing CTD phosphatase 1 [Source:HGNC Symbol;Acc:HGNC:28110]
ENSGALG00000025793	UC_338	TUC338 [Source:RFAM;Acc:RF02271]
ENSGALG00000026766	UC_338	TUC338 [Source:RFAM;Acc:RF02271]
ENSGALG00000026923	UC_338	TUC338 [Source:RFAM;Acc:RF02271]
ENSGALG00000027522	UC_338	TUC338 [Source:RFAM;Acc:RF02271]
ENSGALG00000027756	UC_338	TUC338 [Source:RFAM;Acc:RF02271]
ENSGALG00000027940	UC_338	TUC338 [Source:RFAM;Acc:RF02271]
ENSGALG00000027990	UC_338	TUC338 [Source:RFAM;Acc:RF02271]
ENSGALG00000029143	UC_338	TUC338 [Source:RFAM;Acc:RF02271]
ENSGALG00000008855	UGP2	UDP-glucose pyrophosphorylase 2 [Source:HGNC Symbol;Acc:HGNC:12527]
ENSGALG00000002403	ULK1	unc-51 like autophagy activating kinase 1 [Source:HGNC Symbol;Acc:HGNC:12558]
ENSGALG00000003220	UPF1	UPF1, RNA helicase and ATPase [Source:HGNC Symbol;Acc:HGNC:9962]
ENSGALG00000033772	UPF2	UPF2 regulator of nonsense transcripts homolog (yeast) [Source:HGNC Symbol;Acc:HGNC:17854]
ENSGALG00000014227	UPK3A	uroplakin 3A [Source:HGNC Symbol;Acc:HGNC:12580]
ENSGALG00000008066	UQCR10	ubiquinol-cytochrome c reductase, complex III subunit X [Source:HGNC Symbol;Acc:HGNC:30863]
ENSGALG00000030024	USP15	ubiquitin carboxyl-terminal hydrolase 15 isoform 1 [Source:RefSeq peptide;Acc:NP_990171]
ENSGALG00000015693	USP25	ubiquitin specific peptidase 25 [Source:HGNC Symbol;Acc:HGNC:12624]
ENSGALG00000035563	USP6NL	USP6 N-terminal like [Source:HGNC Symbol;Acc:HGNC:16858]
ENSGALG00000007307	USP7	ubiquitin specific peptidase 7 [Source:HGNC Symbol;Acc:HGNC:12630]
ENSGALG00000000579	VAMP3	vesicle associated membrane protein 3 [Source:HGNC Symbol;Acc:HGNC:12644]
ENSGALG00000006412	VGLL1	vestigial like family member 1 [Source:HGNC Symbol;Acc:HGNC:20985]
ENSGALG00000015497	VGLL3	vestigial like family member 3 [Source:HGNC Symbol;Acc:HGNC:24327]
ENSGALG00000008677	VIM	vimentin [Source:HGNC Symbol;Acc:HGNC:12692]
ENSGALG00000042773	VOPP1	vesicular, overexpressed in cancer, prosurvival protein 1 [Source:HGNC Symbol;Acc:HGNC:34518]
ENSGALG00000029536	VPS11	VPS11, CORVET/HOPS core subunit [Source:HGNC Symbol;Acc:HGNC:14583]
ENSGALG00000008847	VPS54	VPS54, GARP complex subunit [Source:HGNC Symbol;Acc:HGNC:18652]
ENSGALG00000017272	VWF	von Willebrand factor [Source:HGNC Symbol;Acc:HGNC:12726]
ENSGALG00000043106	WDR17	WD repeat domain 17 [Source:HGNC Symbol;Acc:HGNC:16661]
ENSGALG00000025904	WDR82	WD repeat domain 82 [Source:HGNC Symbol;Acc:HGNC:28826]
ENSGALG00000007367	WFIKKN2	WAP, follistatin/kazal, immunoglobulin, kunitz and netrin domain containing 2 [Source:HGNC Symbol;Acc:HGNC:30916]
ENSGALG00000039209	WIF1	WNT inhibitory factor 1 [Source:HGNC Symbol;Acc:HGNC:18081]
ENSGALG00000036441	WIPF1	WAS/WASL interacting protein family member 1 [Source:HGNC Symbol;Acc:HGNC:12736]
ENSGALG00000012992	WNK1	WNK lysine deficient protein kinase 1 [Source:HGNC Symbol;Acc:HGNC:14540]
ENSGALG00000036255	WNT7B	Protein Wnt-7b [Source:UniProtKB/Swiss-Prot;Acc:Q3L254]
ENSGALG00000005668	WSB1	WD repeat and SOCS box containing 1 [Source:HGNC Symbol;Acc:HGNC:19221]
ENSGALG00000008701	XDH	xanthine dehydrogenase [Source:HGNC Symbol;Acc:HGNC:12805]
ENSGALG00000006467	XKR7	XK related 7 [Source:HGNC Symbol;Acc:HGNC:23062]
ENSGALG00000017132	XPO4	exportin-4 [Source:RefSeq peptide;Acc:NP_001012965]
ENSGALG00000010341	XPO5	exportin 5 [Source:HGNC Symbol;Acc:HGNC:17675]
ENSGALG00000017803	Y_RNA	Y RNA [Source:RFAM;Acc:RF00019]
ENSGALG00000025393	Y_RNA	Y RNA [Source:RFAM;Acc:RF00019]
ENSGALG00000041037	YIPF3	Protein YIPF3 [Source:UniProtKB/Swiss-Prot;Acc:Q5F384]
ENSGALG00000005893	ZFAND4	zinc finger AN1-type containing 4 [Source:HGNC Symbol;Acc:HGNC:23504]
ENSGALG00000028762	ZFYVE26	zinc finger FYVE-type containing 26 [Source:HGNC Symbol;Acc:HGNC:20761]
ENSGALG00000008070	ZMAT5	zinc finger matrin-type 5 [Source:HGNC Symbol;Acc:HGNC:28046]
ENSGALG00000002967	ZNF365	zinc finger protein 365 [Source:HGNC Symbol;Acc:HGNC:18194]
ENSGALG00000032599	ZNF384	zinc finger protein 384 [Source:RefSeq peptide;Acc:NP_001072964]
ENSGALG00000034140	ZNF395	zinc finger protein 395 [Source:HGNC Symbol;Acc:HGNC:18737]
ENSGALG00000037171	ZNF622	zinc finger protein 622 [Source:HGNC Symbol;Acc:HGNC:30958]
ENSGALG00000007101	ZPR1	ZPR1 zinc finger [Source:HGNC Symbol;Acc:HGNC:13051]

## Sheet: Table S8
Table S8: Positively selected genes identified by top 1% highest log2 (θπ·Native-ecotypes/θπ·Arian)
Ensemble ID	Gene Name	Description
ENSGALG00000001181	KCNJ5	potassium channel, inwardly rectifying subfamily J, member 5 [Source:HGNC Symbol;Acc:HGNC:6266]
ENSGALG00000001363	MYBBP1A	MYB binding protein (P160) 1a [Source:HGNC Symbol;Acc:HGNC:7546]
ENSGALG00000001459	TNNC1	Troponin C, slow skeletal and cardiac muscles [Source:UniProtKB/Swiss-Prot;Acc:P09860]
ENSGALG00000001613	GNL3	guanine nucleotide binding protein-like 3 (nucleolar) [Source:HGNC Symbol;Acc:HGNC:29931]
ENSGALG00000001642	GLT8D1	glycosyltransferase 8 domain-containing protein 1 [Source:RefSeq peptide;Acc:NP_001185536]
ENSGALG00000001655	SPCS1	signal peptidase complex subunit 1 homolog [Source:RefSeq peptide;Acc:NP_001165115]
ENSGALG00000017077	HSPH1	heat shock protein family H (Hsp110) member 1 [Source:HGNC Symbol;Acc:HGNC:16969]
ENSGALG00000002002	BCAS2	pre-mRNA-splicing factor SPF27 [Source:RefSeq peptide;Acc:NP_001244224]
ENSGALG00000002038	DENND2C	DENN/MADD domain containing 2C [Source:HGNC Symbol;Acc:HGNC:24748]
ENSGALG00000002082	AMPD1	adenosine monophosphate deaminase 1 [Source:HGNC Symbol;Acc:HGNC:468]
ENSGALG00000002139	CSDE1	cold shock domain-containing protein E1 [Source:RefSeq peptide;Acc:NP_001026089]
ENSGALG00000002147	SIKE1	suppressor of IKBKE 1 [Source:RefSeq peptide;Acc:NP_001006324]
ENSGALG00000002170	N/A	Uncharacterized protein [Source:UniProtKB/TrEMBL;Acc:F1NXG6]
ENSGALG00000002374	SLC9A9	sodium/hydrogen exchanger 9 [Source:RefSeq peptide;Acc:NP_001026476]
ENSGALG00000002511	SYCP1	synaptonemal complex protein 1 [Source:HGNC Symbol;Acc:HGNC:11487]
ENSGALG00000002550	TSHB	Thyrotropin subunit beta [Source:UniProtKB/Swiss-Prot;Acc:O57340]
ENSGALG00000002554	TSPAN2	tetraspanin 2 [Source:HGNC Symbol;Acc:HGNC:20659]
ENSGALG00000002616	LZIC	Protein LZIC [Source:UniProtKB/Swiss-Prot;Acc:Q5ZKW2]
ENSGALG00000002637	RBP7	retinol binding protein 7 [Source:HGNC Symbol;Acc:HGNC:30316]
ENSGALG00000002649	UBE4B	ubiquitination factor E4B [Source:HGNC Symbol;Acc:HGNC:12500]
ENSGALG00000002726	KIF1B	kinesin family member 1B [Source:HGNC Symbol;Acc:HGNC:16636]
ENSGALG00000002892	N/A	Uncharacterized protein [Source:UniProtKB/TrEMBL;Acc:F1NC31]
ENSGALG00000002929	TRIP12	thyroid hormone receptor interactor 12 [Source:HGNC Symbol;Acc:HGNC:12306]
ENSGALG00000002942	JMJD1C	probable JmjC domain-containing histone demethylation protein 2C [Source:RefSeq peptide;Acc:NP_001186475]
ENSGALG00000002958	DNER	delta/notch like EGF repeat containing [Source:HGNC Symbol;Acc:HGNC:24456]
ENSGALG00000002959	NRBF2	nuclear receptor-binding factor 2 [Source:RefSeq peptide;Acc:NP_001186462]
ENSGALG00000002967	ZNF365	protein ZNF365 [Source:RefSeq peptide;Acc:NP_001186476]
ENSGALG00000002980	RTKN2	rhotekin-2 [Source:RefSeq peptide;Acc:NP_001186526]
ENSGALG00000003073	RHOBTB1	rho-related BTB domain-containing protein 1 [Source:RefSeq peptide;Acc:NP_001186537]
ENSGALG00000003135	CHANK3	ankyrin 3, node of Ranvier (ankyrin G) [Source:RefSeq peptide;Acc:NP_001264026]
ENSGALG00000003283	COMP	cartilage oligomeric matrix protein [Source:HGNC Symbol;Acc:HGNC:2227]
ENSGALG00000003304	CRTC1	CREB regulated transcription coactivator 1 [Source:HGNC Symbol;Acc:HGNC:16062]
ENSGALG00000003652	ATAD1	ATPase family, AAA domain containing 1 [Source:HGNC Symbol;Acc:HGNC:25903]
ENSGALG00000003672	UBLCP1	Ubiquitin-like domain-containing CTD phosphatase 1 [Source:UniProtKB/Swiss-Prot;Acc:Q5ZJJ8]
ENSGALG00000003674	DHTKD1	dehydrogenase E1 and transketolase domain containing 1 [Source:HGNC Symbol;Acc:HGNC:23537]
ENSGALG00000003689	PAPSS2	3'-phosphoadenosine 5'-phosphosulfate synthase 2 [Source:HGNC Symbol;Acc:HGNC:8604]
ENSGALG00000003691	N/A	Uncharacterized protein [Source:UniProtKB/TrEMBL;Acc:E1C258]
ENSGALG00000003695	BAND	multiple inositol polyphosphate phosphatase 1 precursor [Source:RefSeq peptide;Acc:NP_989975]
ENSGALG00000004107	ITM2A	integral membrane protein 2A [Source:RefSeq peptide;Acc:NP_001012589]
ENSGALG00000004111	GPR174	probable G-protein coupled receptor 174 [Source:RefSeq peptide;Acc:NP_001008464]
ENSGALG00000004113	N/A	Uncharacterized protein [Source:UniProtKB/TrEMBL;Acc:E1BWL9]
ENSGALG00000008907	PLCB4	phospholipase C beta 4 [Source:HGNC Symbol;Acc:HGNC:9059]
ENSGALG00000004297	DNAH1	dynein, axonemal, heavy chain 1 [Source:HGNC Symbol;Acc:HGNC:2940]
ENSGALG00000004448	BRINP2	bone morphogenetic protein/retinoic acid inducible neural-specific 2 [Source:HGNC Symbol;Acc:HGNC:13746]
ENSGALG00000005206	ACSL3	acyl-CoA synthetase long-chain family member 3 [Source:HGNC Symbol;Acc:HGNC:3570]
ENSGALG00000005217	MOGAT1	monoacylglycerol O-acyltransferase 1 [Source:HGNC Symbol;Acc:HGNC:18210]
ENSGALG00000005412	SNAP47	synaptosome associated protein 47kDa [Source:HGNC Symbol;Acc:HGNC:30669]
ENSGALG00000005417	JMJD4	jmjC domain-containing protein 4 [Source:RefSeq peptide;Acc:NP_001026130]
ENSGALG00000005430	ALS2CL	ALS2 C-terminal like [Source:HGNC Symbol;Acc:HGNC:20605]
ENSGALG00000005448	MYL3	myosin light chain 1, cardiac muscle [Source:RefSeq peptide;Acc:NP_990490]
ENSGALG00000005893	ZFAND4	zinc finger, AN1-type domain 4 [Source:HGNC Symbol;Acc:HGNC:23504]
ENSGALG00000005914	FAM21A	WASH complex subunit FAM21 [Source:RefSeq peptide;Acc:NP_001012611]
ENSGALG00000005923	PPYR1	neuropeptide Y receptor type 4 [Source:RefSeq peptide;Acc:NP_001026726]
ENSGALG00000005956	N/A	Annexin [Source:UniProtKB/TrEMBL;Acc:E1C8K3]
ENSGALG00000005969	ANTXRL	anthrax toxin receptor-like [Source:HGNC Symbol;Acc:HGNC:27277]
ENSGALG00000005975	ZNF488	zinc finger protein 488 [Source:HGNC Symbol;Acc:HGNC:23535]
ENSGALG00000005978	RBP3	retinol-binding protein 3 precursor [Source:RefSeq peptide;Acc:NP_001019746]
ENSGALG00000005981	GDF2	Dorsalin-1 [Source:UniProtKB/Swiss-Prot;Acc:P34822]
ENSGALG00000005985	GDF10	growth differentiation factor 10 [Source:HGNC Symbol;Acc:HGNC:4215]
ENSGALG00000006332	RBM17	RNA binding motif protein 17 [Source:HGNC Symbol;Acc:HGNC:16944]
ENSGALG00000006356	MKLN1	muskelin [Source:RefSeq peptide;Acc:NP_001025944]
ENSGALG00000006409	PODXL	podocalyxin precursor [Source:RefSeq peptide;Acc:NP_001258823]
ENSGALG00000006473	PLXNA4	plexin A4 [Source:HGNC Symbol;Acc:HGNC:9102]
ENSGALG00000006690	ECHDC3	enoyl-CoA hydratase domain-containing protein 3, mitochondrial [Source:RefSeq peptide;Acc:NP_001185581]
ENSGALG00000007287	ZFP91	Uncharacterized protein [Source:UniProtKB/TrEMBL;Acc:Q5F394]
ENSGALG00000007700	CTTN	src substrate protein p85 precursor [Source:RefSeq peptide;Acc:NP_990799]
ENSGALG00000007956	PLXDC2	plexin domain containing 2 [Source:HGNC Symbol;Acc:HGNC:21013]
ENSGALG00000008059	ASCC2	activating signal cointegrator 1 complex subunit 2 [Source:HGNC Symbol;Acc:HGNC:24103]
ENSGALG00000008066	UQCR10	ubiquinol-cytochrome c reductase, complex III subunit X [Source:HGNC Symbol;Acc:HGNC:30863]
ENSGALG00000008070	ZMAT5	zinc finger matrin-type protein 5 isoform 2 [Source:RefSeq peptide;Acc:NP_001264443]
ENSGALG00000008073	NF2	neurofibromin 2 (bilateral acoustic neuroma) [Source:RefSeq peptide;Acc:NP_989828]
ENSGALG00000008193	RELN	reelin [Source:HGNC Symbol;Acc:HGNC:9957]
ENSGALG00000008222	SLC26A5	prestin [Source:RefSeq peptide;Acc:NP_001072945]
ENSGALG00000008405	RALBP1	ralA-binding protein 1 [Source:RefSeq peptide;Acc:NP_001026746]
ENSGALG00000008486	CACNA2D1	calcium channel, voltage-dependent, alpha 2/delta subunit 1 preproprotein [Source:RefSeq peptide;Acc:NP_001170793]
ENSGALG00000008498	DIET1	Uncharacterized protein [Source:UniProtKB/TrEMBL;Acc:F1P0T8]
ENSGALG00000008702	OVOL2	ovo-like zinc finger 2 [Source:HGNC Symbol;Acc:HGNC:15804]
ENSGALG00000008707	CSRP2BP	cysteine-rich protein 2-binding protein [Source:RefSeq peptide;Acc:NP_001186370]
ENSGALG00000008713	BIRC5	survivin isoform 1 [Source:RefSeq peptide;Acc:NP_001012318]
ENSGALG00000008731	DZANK1	ankyrin repeat-containing protein C20orf12 homolog [Source:RefSeq peptide;Acc:NP_001186325]
ENSGALG00000008749	POLR3F	DNA-directed RNA polymerase III subunit RPC6 [Source:RefSeq peptide;Acc:NP_001186330]
ENSGALG00000008905	HABP2	hyaluronan-binding protein 2 preproprotein [Source:RefSeq peptide;Acc:NP_001264308]
ENSGALG00000008914	NRAP	nebulin related anchoring protein [Source:HGNC Symbol;Acc:HGNC:7988]
ENSGALG00000008933	CASP7	caspase 7 [Source:HGNC Symbol;Acc:HGNC:1508]
ENSGALG00000008938	DCLRE1A	DNA cross-link repair 1A protein [Source:RefSeq peptide;Acc:NP_001008683]
ENSGALG00000008996	ANKEF1	ankyrin repeat and EF-hand domain containing 1 [Source:HGNC Symbol;Acc:HGNC:15803]
ENSGALG00000009157	ECT2	epithelial cell transforming 2 [Source:HGNC Symbol;Acc:HGNC:3155]
ENSGALG00000009170	NCEH1	neutral cholesterol ester hydrolase 1 [Source:HGNC Symbol;Acc:HGNC:29260]
ENSGALG00000009205	N/A	Uncharacterized protein [Source:UniProtKB/TrEMBL;Acc:F1NEW4]
ENSGALG00000009552	N/A	Galectin [Source:UniProtKB/TrEMBL;Acc:E1BT42]
ENSGALG00000009562	PLEK2	pleckstrin-2 [Source:RefSeq peptide;Acc:NP_001264366]
ENSGALG00000009565	EIF2S1	Eukaryotic translation initiation factor 2 subunit 1 [Source:UniProtKB/Swiss-Prot;Acc:Q5ZLX2]
ENSGALG00000009568	SPOCK3	sparc/osteonectin, cwcv and kazal-like domains proteoglycan (testican) 3 [Source:HGNC Symbol;Acc:HGNC:13565]
ENSGALG00000009570	ATP6V1D	V-type proton ATPase subunit D [Source:RefSeq peptide;Acc:NP_001264368]
ENSGALG00000009581	MPP5	membrane protein, palmitoylated 5 (MAGUK p55 subfamily member 5) [Source:RefSeq peptide;Acc:NP_001186634]
ENSGALG00000009587	GPHN	gephyrin [Source:RefSeq peptide;Acc:NP_001026720]
ENSGALG00000009592	SRP14	signal recognition particle 14 kDa protein [Source:RefSeq peptide;Acc:NP_001006478]
ENSGALG00000009611	EIF2AK4	eukaryotic translation initiation factor 2 alpha kinase 4 [Source:HGNC Symbol;Acc:HGNC:19687]
ENSGALG00000009650	PALLD	palladin, cytoskeletal associated protein [Source:HGNC Symbol;Acc:HGNC:17068]
ENSGALG00000009875	HMGI-C	Gallus gallus high mobility group AT-hook 2 (HMGA2), mRNA. [Source:RefSeq mRNA;Acc:NM_205001]
ENSGALG00000009900	PRKD1	serine/threonine-protein kinase D1 [Source:RefSeq peptide;Acc:NP_001026372]
ENSGALG00000009947	PLEKHH2	pleckstrin homology, MyTH4 and FERM domain containing H2 [Source:HGNC Symbol;Acc:HGNC:30506]
ENSGALG00000009954	DYNC2LI1	dynein, cytoplasmic 2, light intermediate chain 1 [Source:HGNC Symbol;Acc:HGNC:24595]
ENSGALG00000010050	LRFN2	leucine rich repeat and fibronectin type III domain containing 2 [Source:HGNC Symbol;Acc:HGNC:21226]
ENSGALG00000010055	DAAM2	dishevelled associated activator of morphogenesis 2 [Source:HGNC Symbol;Acc:HGNC:18143]
ENSGALG00000010118	MIPOL1	mirror-image polydactyly 1 [Source:HGNC Symbol;Acc:HGNC:21460]
ENSGALG00000010340	TTLL5	tubulin polyglutamylase TTLL5 [Source:RefSeq peptide;Acc:NP_001026375]
ENSGALG00000010341	XPO5	exportin-5 [Source:RefSeq peptide;Acc:NP_001264581]
ENSGALG00000010349	POLR1C	DNA-directed RNA polymerases I and III subunit RPAC1 isoform 1 [Source:RefSeq peptide;Acc:NP_001264559]
ENSGALG00000010385	TJAP1	tight junction associated protein 1 (peripheral) [Source:HGNC Symbol;Acc:HGNC:17949]
ENSGALG00000010536	FAF1	Fas (TNFRSF6) associated factor 1 [Source:HGNC Symbol;Acc:HGNC:3578]
ENSGALG00000010542	PAPSS1	3'-phosphoadenosine 5'-phosphosulfate synthase 1 [Source:HGNC Symbol;Acc:HGNC:8603]
ENSGALG00000010577	ARHGEF38	Rho guanine nucleotide exchange factor 38 [Source:HGNC Symbol;Acc:HGNC:25968]
ENSGALG00000010582	PPA2	pyrophosphatase (inorganic) 2 [Source:HGNC Symbol;Acc:HGNC:28883]
ENSGALG00000010835	DTX4	deltex 4, E3 ubiquitin ligase [Source:HGNC Symbol;Acc:HGNC:29151]
ENSGALG00000010854	HDAC9	histone deacetylase 9 [Source:RefSeq peptide;Acc:NP_001026152]
ENSGALG00000011138	CCNK	cyclin-K [Source:RefSeq peptide;Acc:NP_001026380]
ENSGALG00000011139	CCDC85C	coiled-coil domain containing 85C [Source:HGNC Symbol;Acc:HGNC:35459]
ENSGALG00000011162	CYP46A1	cholesterol 24-hydroxylase [Source:RefSeq peptide;Acc:NP_001238956]
ENSGALG00000011166	N/A	Uncharacterized protein [Source:UniProtKB/TrEMBL;Acc:F1NEA9]
ENSGALG00000011319	ADGRL3	adhesion G protein-coupled receptor L3 [Source:HGNC Symbol;Acc:HGNC:20974]
ENSGALG00000011444	MFHAS1	malignant fibrous histiocytoma amplified sequence 1 [Source:HGNC Symbol;Acc:HGNC:16982]
ENSGALG00000011494	CNOT10	CCR4-NOT transcription complex subunit 10 [Source:UniProtKB/Swiss-Prot;Acc:Q5ZIW2]
ENSGALG00000011823	FAT4	FAT atypical cadherin 4 [Source:HGNC Symbol;Acc:HGNC:23109]
ENSGALG00000012216	BMPR1B	bone morphogenetic protein receptor type-1B precursor [Source:RefSeq peptide;Acc:NP_990463]
ENSGALG00000012536	GALNT13	polypeptide N-acetylgalactosaminyltransferase 13 [Source:HGNC Symbol;Acc:HGNC:23242]
ENSGALG00000012537	KCNJ3	G protein-activated inward rectifier potassium channel 1 [Source:RefSeq peptide;Acc:NP_990735]
ENSGALG00000012559	LARGE	glycosyltransferase-like protein LARGE1 [Source:RefSeq peptide;Acc:NP_001004383]
ENSGALG00000012689	KIF13A	kinesin family member 13A [Source:HGNC Symbol;Acc:HGNC:14566]
ENSGALG00000012692	SIRT5	NAD-dependent protein deacylase sirtuin-5, mitochondrial [Source:UniProtKB/Swiss-Prot;Acc:E1BRE2]
ENSGALG00000012695	NOL7	nucleolar protein 7 [Source:HGNC Symbol;Acc:HGNC:21040]
ENSGALG00000012696	RANBP9	RAN binding protein 9 [Source:HGNC Symbol;Acc:HGNC:13727]
ENSGALG00000012700	RNF182	ring finger protein 182 [Source:HGNC Symbol;Acc:HGNC:28522]
ENSGALG00000012761	DRAM1	DNA damage regulated autophagy modulator 1 [Source:HGNC Symbol;Acc:HGNC:25645]
ENSGALG00000012763	GNPTAB	N-acetylglucosamine-1-phosphate transferase, alpha and beta subunits [Source:HGNC Symbol;Acc:HGNC:29670]
ENSGALG00000012766	SYCP3	synaptonemal complex protein 3 [Source:HGNC Symbol;Acc:HGNC:18130]
ENSGALG00000012769	CHPT1	Cholinephosphotransferase 1 [Source:UniProtKB/Swiss-Prot;Acc:Q5ZHQ5]
ENSGALG00000012783	MYBPC1	myosin binding protein C, slow type [Source:HGNC Symbol;Acc:HGNC:7549]
ENSGALG00000012792	HIPK2	homeodomain interacting protein kinase 2 [Source:HGNC Symbol;Acc:HGNC:14402]
ENSGALG00000012796	KIAA1549	KIAA1549 [Source:HGNC Symbol;Acc:HGNC:22219]
ENSGALG00000012994	ERC1	ELKS/RAB6-interacting/CAST family member 1 [Source:HGNC Symbol;Acc:HGNC:17072]
ENSGALG00000013095	DERA	putative deoxyribose-phosphate aldolase [Source:RefSeq peptide;Acc:NP_001006248]
ENSGALG00000013135	GALNT1	polypeptide N-acetylgalactosaminyltransferase 1 [Source:RefSeq peptide;Acc:NP_001006381]
ENSGALG00000013210	C2CD5	C2 calcium-dependent domain containing 5 [Source:HGNC Symbol;Acc:HGNC:29062]
ENSGALG00000013211	ST8SIA1	alpha-N-acetylneuraminide alpha-2,8-sialyltransferase [Source:RefSeq peptide;Acc:NP_990339]
ENSGALG00000013569	SEC61B	Sec61 translocon beta subunit [Source:HGNC Symbol;Acc:HGNC:16993]
ENSGALG00000013573	ALG2	ALG2, alpha-1,3/1,6-mannosyltransferase [Source:HGNC Symbol;Acc:HGNC:23159]
ENSGALG00000013575	ISG12(2)	putative ISG12-2 protein [Source:RefSeq peptide;Acc:NP_001001296]
ENSGALG00000013715	DLC1	DLC1 Rho GTPase activating protein [Source:HGNC Symbol;Acc:HGNC:2897]
ENSGALG00000013738	OPTN	Optineurin [Source:UniProtKB/Swiss-Prot;Acc:Q90Z16]
ENSGALG00000013785	GNAL	guanine nucleotide binding protein (G protein), alpha activating activity polypeptide, olfactory type [Source:RefSeq peptide;Acc:NP_001008746]
ENSGALG00000013967	NUDT5	nudix hydrolase 5 [Source:HGNC Symbol;Acc:HGNC:8052]
ENSGALG00000014038	CDC123	cell division cycle 123 [Source:HGNC Symbol;Acc:HGNC:16827]
ENSGALG00000014234	ATXN10	ataxin 10 [Source:HGNC Symbol;Acc:HGNC:10549]
ENSGALG00000014432	RPS20	ribosomal protein S20 [Source:HGNC Symbol;Acc:HGNC:10405]
ENSGALG00000014537	BMF	bcl-2-modifying factor [Source:RefSeq peptide;Acc:NP_001106763]
ENSGALG00000014551	N/A	Uncharacterized protein [Source:UniProtKB/TrEMBL;Acc:F1NYM4]
ENSGALG00000015404	N/A	Uncharacterized protein [Source:UniProtKB/TrEMBL;Acc:F1N8T5]
ENSGALG00000015407	PLAG1	Zinc finger protein PLAG1 [Source:UniProtKB/Swiss-Prot;Acc:Q58NQ5]
ENSGALG00000015737	NCAM2	neural cell adhesion molecule 2 [Source:HGNC Symbol;Acc:HGNC:7657]
ENSGALG00000016058	ERG	Transcriptional regulator Erg [Source:UniProtKB/Swiss-Prot;Acc:Q90837]
ENSGALG00000016173	UBASH3A	ubiquitin associated and SH3 domain containing A [Source:HGNC Symbol;Acc:HGNC:12462]
ENSGALG00000016185	SLC37A1	solute carrier family 37 (glucose-6-phosphate transporter), member 1 [Source:HGNC Symbol;Acc:HGNC:11024]
ENSGALG00000016297	HCRTR2	orexin receptor type 2 [Source:RefSeq peptide;Acc:NP_001019755]
ENSGALG00000016299	FAM83B	family with sequence similarity 83 member B [Source:HGNC Symbol;Acc:HGNC:21357]
ENSGALG00000016300	TINAG	tubulointerstitial nephritis antigen precursor [Source:RefSeq peptide;Acc:NP_001264954]
ENSGALG00000016301	MLIP	muscular LMNA-interacting protein [Source:HGNC Symbol;Acc:HGNC:21355]
ENSGALG00000016889	RAP2A	RAP2A, member of RAS oncogene family [Source:HGNC Symbol;Acc:HGNC:9861]
ENSGALG00000016890	MBNL2	muscleblind-like 2 isoform 5 [Source:RefSeq peptide;Acc:NP_001156846]
ENSGALG00000016990	LRCH1	leucine-rich repeats and calponin homology (CH) domain containing 1 [Source:HGNC Symbol;Acc:HGNC:20309]
ENSGALG00000016991	ESD	S-formylglutathione hydrolase [Source:RefSeq peptide;Acc:NP_001264720]
ENSGALG00000016992	HTR2A	5-hydroxytryptamine (serotonin) receptor 2A, G protein-coupled [Source:HGNC Symbol;Acc:HGNC:5293]
ENSGALG00000017133	N6AMT2	N(6)-adenine-specific DNA methyltransferase 2 [Source:UniProtKB/Swiss-Prot;Acc:Q5ZKT6]
ENSGALG00000017134	IFT88	intraflagellar transport 88 [Source:HGNC Symbol;Acc:HGNC:20606]
ENSGALG00000017159	ATM	serine-protein kinase ATM [Source:RefSeq peptide;Acc:NP_001155872]
ENSGALG00000017162	NPAT	nuclear protein, ataxia-telangiectasia locus [Source:HGNC Symbol;Acc:HGNC:7896]
ENSGALG00000017163	ACAT1	acetyl-CoA acetyltransferase, mitochondrial [Source:RefSeq peptide;Acc:NP_001264708]
ENSGALG00000018235	GGA-MIR-29A	gga-mir-29a [Source:miRBase;Acc:MI0001166]
ENSGALG00000018236	GGA-MIR-29B-1	gga-mir-29b-1 [Source:miRBase;Acc:MI0001167]
ENSGALG00000018263	GGA-MIR-135A-1	gga-mir-135a-1 [Source:miRBase;Acc:MI0001231]
ENSGALG00000019622	TRIM71	E3 ubiquitin-protein ligase TRIM71 [Source:RefSeq peptide;Acc:NP_001032352]
ENSGALG00000020488	C11ORF24	chromosome 11 open reading frame 24 [Source:HGNC Symbol;Acc:HGNC:1174]
ENSGALG00000020679	PLEKHS1	pleckstrin homology domain containing S1 [Source:HGNC Symbol;Acc:HGNC:26285]
ENSGALG00000006785	IRF1	Interferon regulatory factor 1 [Source:UniProtKB/Swiss-Prot;Acc:Q90876]
ENSGALG00000025164	GGA-MIR-1680	gga-mir-1680 [Source:miRBase;Acc:MI0007414]
ENSGALG00000025419	GGA-MIR-1588	gga-mir-1588 [Source:miRBase;Acc:MI0007315]
ENSGALG00000025441	GGA-MIR-1626	gga-mir-1626 [Source:miRBase;Acc:MI0007355]
ENSGALG00000025473	GGA-MIR-1596	gga-mir-1596 [Source:miRBase;Acc:MI0007323]
ENSGALG00000025603	SNORD69	gga-mir-1563 [Source:miRBase;Acc:MI0007288]
ENSGALG00000025635	SNOU54	Small nucleolar RNA U54 [Source:RFAM;Acc:RF01277]
ENSGALG00000025646	SNORD19	Small nucleolar RNA SNORD19 [Source:RFAM;Acc:RF00569]
ENSGALG00000025665	SNORD19B	Small nucleolar RNA SNORD19B [Source:RFAM;Acc:RF01183]
ENSGALG00000025904	WDR82	WD repeat-containing protein 82 [Source:UniProtKB/Swiss-Prot;Acc:Q5ZMV7]
ENSGALG00000025952	SNORD19	Small nucleolar RNA SNORD19 [Source:RFAM;Acc:RF00569]
ENSGALG00000026207	CNTF	Ciliary neurotrophic factor [Source:UniProtKB/Swiss-Prot;Acc:Q02011]
ENSGALG00000026661	MSRB3	methionine-R-sulfoxide reductase B3, mitochondrial [Source:RefSeq peptide;Acc:NP_001186507]
ENSGALG00000026692	N-RAS	GTPase NRas [Source:UniProtKB/Swiss-Prot;Acc:Q5F352]
ENSGALG00000026978	RPL29	ribosomal protein L29 [Source:RefSeq peptide;Acc:NP_001165148]
ENSGALG00000027522	UC_338	TUC338 [Source:RFAM;Acc:RF02271]
ENSGALG00000027741	UC_338	TUC338 [Source:RFAM;Acc:RF02271]
ENSGALG00000028041	DKK2	dickkopf WNT signaling pathway inhibitor 2 [Source:HGNC Symbol;Acc:HGNC:2892]
ENSGALG00000028725	GGA-MIR-1766	gga-mir-1766 [Source:miRBase;Acc:MI0007508]
ENSGALG00000028762	N/A	Uncharacterized protein [Source:UniProtKB/TrEMBL;Acc:R4GF98]
ENSGALG00000028821	GLIPR2	GLI pathogenesis-related 2 [Source:HGNC Symbol;Acc:HGNC:18007]
ENSGALG00000028840	C1H22ORF40	cysteine-rich DPF motif domain-containing protein 1 [Source:RefSeq peptide;Acc:NP_001025943]

## Sheet: Table S9
Table S9: Overrepresented GO categories among genes showing high Fst values between indigenous group and White-Leghorn
Term ID	Description	P-Value	Gene Number
GO:0018149	peptide cross-linking	0.05	4
HP:0002715	abnormality of the immune system	0.0362	8
GO:0003810	protein-glutamine gamma-glutamyltransferase activity	0.0465	3
HP:0002079	Hypoplasia of the corpus callosum	0.0226	11
GO:0000186	activation of MAPKK activity	0.0421	3
GO:1901981	phosphatidylinositol phosphate binding	0.0214	12
HP:0001257	Spasticity	0.05	14
HP:0000703	Dentinogenesis imperfecta	0.0239	3
KEGG:00072	Synthesis and degradation of ketone bodies	0.05	2
KEGG:04672	Intestinal immune network for IgA production	0.0425	3
MI:hsa-miR-940	MI:hsa-miR-940	0.045	11
MI:hsa-miR-606	MI:hsa-miR-606	0.05	12
TF:M00034_0	Factor: p53; motif: GGACATGCCCGGGCATGTCY; match class: 0	0.038	24
TF:M07292_1	Factor: GLI; motif: NTGGGTGGTN; match class: 1	0.0242	27

## Sheet: Table S10
Table S10: Overrepresented GO categories among genes showing high log2 (θπ·Native-ecotypes/θπ·White-Leghorn)
Term ID	Description	P-Value	Gene Number
GO:0007018	microtubule-based movement	0.0397	9
GO:0051188	cofactor biosynthetic process	0.0214	7
GO:0044763	single-organism cellular process	0.05	125
GO:0005496	steroid binding	0.0387	5
GO:0003777	microtubule motor activity	0.0395	6
HP:0003570	Molybdenum cofactor deficiency	0.05	2
KEGG:00270	Cysteine and methionine metabolism	0.0218	3
KEGG:04744	Phototransduction	0.0402	2
KEGG:00240	Pyrimidine metabolism	0.05	4
KEGG:04146	Peroxisome	0.0305	4
MI:hsa-miR-544	MI:hsa-miR-544	0.05	15
TF:M00462_0	Factor: GATA-6; motif: NNNGATWANN; match class: 0	0.0394	91
TF:M00802_0	Factor: Pit-1; motif: NMTTCATAAWTATWNMNA; match class: 0	0.0441	45
TF:M00980_0	Factor: TBP; motif: TTTATAN; match class: 0	0.0258	104
TF:M00926_1	Factor: AP-1; motif: TGAGTCAN; match class: 1	0.05	9
TF:M00042_0	Factor: SOX5; motif: NNAACAATNN; match class: 0	0.0132	114
TF:M00042_1	Factor: SOX5; motif: NNAACAATNN; match class: 1	0.0357	51

[truncated: 2 more sheets: Table S11, Table S12]
